# Supplementary material for: Integrative Single- and Multi-Trait GWASs Identify Pleiotropic Loci Affecting Growth and Egg Production in Zhedong Geese
Source: Animals (Basel). 2026 Apr 1;16(7):1072. doi: 10.3390/ani16071072 (PMC13072256; doi:10.3390/ani16071072)
Supplement: Supplementary file 1 [file animals-16-01072-s001.zip]

Archive with 7 entries (6 files):
- Supplementary Files/
- Supplementary Files/Supplementary Figures.docx
- __MACOSX/Supplementary Files/._Supplementary Figures.docx
- Supplementary Files/Supplementary Tables.xlsx
- __MACOSX/Supplementary Files/._Supplementary Tables.xlsx
- Supplementary Files/~$pplementary Figures.docx
- __MACOSX/Supplementary Files/._~$pplementary Figures.docx
