# Supplementary material for: Integrative Single- and Multi-Trait GWASs Identify Pleiotropic Loci Affecting Growth and Egg Production in Zhedong Geese
Source: Animals (Basel). 2026 Apr 1;16(7):1072. doi: 10.3390/ani16071072 (PMC13072256; doi:10.3390/ani16071072)
Supplement: Supplementary file 1 [file animals-16-01072-s001.zip › Supplementary Files/Supplementary Tables.xlsx]

## Sheet: Table S1
Table S1. signicant variants detected in the GWAS.
Sample ID	Depth	Q30(%)	GC(%)
DF001	8.96	96.5	43.66
DF002	7.96	96.2	48.29
DF00232	8.63	97.26	43.04
DF0027	8.71	96.63	42.7
DF003	8.17	96.17	43.03
DF00345	8.38	96.83	44.31
DF004	7.44	96.48	43.22
DF005	8.53	96.14	42.53
DF006	8.46	96.33	42.86
DF008	7.8	96.08	43.1
DF009	7.97	96.18	43.32
DF010	7.9	96.33	43.46
DF011	9.04	96.47	43.3
DF012	9.21	96.74	43.71
DF013	7.88	96.4	42.95
DF014	7.5	95.17	42.42
DF015	8.13	96.25	42.23
DF018	8.59	96.4	43.08
DF020	10.68	95.21	42.38
DF021	8.49	96.46	43.18
DF022	8.18	96.84	42.56
DF023	9.89	96.54	45.62
DF024	8.43	95.35	42.8
DF025	8.61	96.3	42.34
DF026	9.02	96.13	41.97
DF027	8.4	96.76	43.27
DF028	11.26	96.17	42.8
DF029	9.48	96.35	42.66
DF030	9.2	96.51	43.35
DF031	13.5	96.77	42.7
DF032	8.23	95.37	42.66
DF033	8.49	95.37	42.87
DF034	7.88	96.51	49.07
DF035	9.44	96.47	43.33
DF036	10.31	96.27	43.78
DF037	8.37	94.42	42.42
DF038	7.89	96.74	43.35
DF039	9.07	96.57	43.57
DF040	8.64	96.49	42.68
DF041	8.3	96.6	43.98
DF042	8.5	96.61	42.54
DF045	8.81	96.6	42.99
DF046	9.71	96.74	44.05
DF047	7.67	96.48	43.69
DF048	8.14	96.65	46.85
DF049	8.44	96.47	43.27
DF051	7.91	97.14	46.14
DF053	8.76	96.12	42.57
DF054	10.04	96.37	43.13
DF056	8.01	96.31	43.85
DF057	7.98	95.07	42.9
DF058	7.53	96.45	42.97
DF059	8.38	96.17	43.21
DF060	8.53	96.18	42.52
DF061	7.98	96.31	42.51
DF062	8.01	96.6	42.53
DF063	8.59	96.4	42.84
DF065	7.23	95.42	43.75
DF066	8.61	96.73	43.53
DF069	9.52	96.51	43.02
DF070	7.92	95.05	42.79
DF071	9.72	96.25	42.97
DF072	8.18	96.49	42.45
DF073	8.21	95.46	43.11
DF074	8.41	96.84	43.86
DF076	8.24	96.38	43.07
DF077	8.37	96.19	43.22
DF078	7.79	96.88	42.77
DF079	7.38	95.58	43.77
DF081	9.15	96.5	43.82
DF082	9.75	96.42	42.79
DF083	7.37	95.16	42.13
DF084	7.29	96.11	42.57
DF086	9.8	96.69	43.59
DF087	9.47	96.32	43.28
DF088	10.21	96.59	43.82
DF089	7.26	95.91	42.91
DF090	9.12	96.46	42.1
DF091	8.46	96.44	43.44
DF092	7.67	96.66	45.32
DF096	7.09	95.77	42.36
DF097	7.48	96.37	42.11
DF098	10.17	96.7	42.93
DF100	9.82	96.22	43.71
DF101	7.49	96.88	43.89
DF102	9.18	96.36	43.45
DF103	9.96	96.61	42.56
DF104	12.43	96.43	43.17
DF105	9.94	96.77	42.32
DF106	8.41	96.68	42.24
DF107	8.22	96.49	42.99
DF108	9.3	96.54	43.1
DF109	10.19	97.08	42.15
DF110	7.79	96.62	43.61
DF111	8.88	96.53	43.22
DF112	7.89	96.69	42.26
DF113	8.9	97.28	42.55
DF114	7.75	96.99	42.45
DF115	8.76	96.19	42.05
DF116	7.71	95.47	42.27
DF117	10.85	96.99	42.31
DF118	7.4	95.56	42.19
DF121	9.02	96.65	42.13
DF122	8.25	96.5	42.29
DF124	8.85	96.52	43.42
DF125	9.25	96.67	42.52
DF126	8.28	96.69	43.42
DF127	10.33	96.63	42.78
DF128	7.73	96.35	43.63
DF131	10.8	96.62	43.1
DF132	7.48	96.41	43.16
DF134	7.3	96.05	44.37
DF135	7.73	94.97	42.9
DF136	7.28	96.26	42.68
DF137	8.36	96.58	42.73
DF138	8.26	96.55	44.07
DF139	8.05	96.37	43.31
DF142	8.16	96.6	42.88
DF143	8.31	96.77	42.34
DF144	8.46	96.71	43.7
DF145	8.04	95.15	43.5
DF146	7.47	95.43	42.88
DF147	7.42	96.49	43.27
DF149	11.03	96.6	42.63
DF150	10.32	96.4	43.19
DF151	8.35	96.39	44.83
DF152	7.58	96.3	46.28
DF153	7.59	96.72	42.48
DF154	9.43	96.96	43.53
DF155	8.68	96.82	42.51
DF156	7.48	96.58	43.14
DF157	8.84	96.94	42.32
DF158	8.84	96.8	42.51
DF159	8.02	96.33	42.14
DF160	7.81	96.3	46.86
DF161	13.17	96.81	42.18
DF162	9.28	96.4	42.62
DF163	7.74	96.96	42.26
DF164	9.77	97.17	42.13
DF165	8.43	96.34	43.02
DF166	7.63	96.14	42.83
DF167	8.5	97.03	42.39
DF168	9.55	96.43	42.18
DF169	7.78	96.36	42.73
DF170	9.87	97.03	42.44
DF171	7.61	96.39	42.56
DF172	14.27	96.51	43.23
DF173	8.28	96.4	43.02
DF175	8.29	95.86	43.06
DF177	8.38	96.47	44.12
DF178	7.47	96.44	43.86
DF180	9.72	96.38	42.52
DF181	8.36	96.63	43.6
DF183	8.31	96.86	42.54
DF184	7.81	95.46	43.53
DF185	7.35	96.65	42.3
DF186	7.61	96.52	43.28
DF187	7.98	96.65	42.62
DF188	8.29	96.17	41.87
DF189	7.58	96.53	48.07
DF190	7.82	96.72	46.3
DF191	7.95	95.72	43.32
DF192	7.78	96.09	42.79
DF193	7.79	95.13	42.82
DF194	7.53	96.45	44.35
DF195	7.25	96.51	43.71
DF196	7.57	96.18	43.16
DF197	7.99	96.37	43.08
DF198	8.37	96.51	42.46
DF199	8.54	94.99	42.66
DF201	10	97.07	42.41
DF202	9.53	96.39	42.61
DF203	8.74	96.97	42.21
DF204	7.7	96.36	42.29
DF205	8.38	97.08	42.51
DF206	8.59	97	42.26
DF207	7.53	97.16	42.51
DF208	8.51	96.93	42.25
DF209	7.37	96.2	42.54
DF210	7.96	97.13	42.23
DF211	9.12	97.3	42.43
DF212	7.63	96.91	42.38
DF213	9.05	96.99	42.14
DF214	8.45	96.51	42.43
DF215	7.96	96.2	42.17
DF216	7.45	96.09	42.44
DF217	8.85	96.43	43.47
DF218	9.37	95.92	43.55
DF219	7.72	95.77	43.46
DF220	8.21	95.64	42.25
DF221	9.39	97.05	42.83
DF223	8.48	96.18	43.63
DF224	9.18	96.18	43.61
DF225	8.82	96	43.8
DF226	9.94	96.56	42.32
DF227	9.42	96.38	42.99
DF228	8.95	95.99	43.5
DF231	7.45	96.16	42.13
DF232	8.15	96.96	44.61
DF233	8.76	96.19	43.46
DF235	9.14	96.42	43.61
DF236	7.18	96.17	42.9
DF237	8.05	95.62	43.28
DF238	7.56	96.27	46.13
DF239	8.56	95.97	42.9
DF243	10.57	97.02	42.25
DF245	8.61	96.82	44.08
DF247	9.04	96.27	43.31
DF248	8.09	95.99	42.8
DF249	7.56	95.73	43.09
DF251	9.84	97.34	42.36
DF252	7.96	97.07	42.91
DF254	8.02	95.62	42.4
DF255	8.99	97.28	42.28
DF256	9.77	96.96	42.65
DF257	8.89	96.94	42.49
DF258	10.01	96.95	42.27
DF259	8.66	96.84	42.19
DF262	7.72	96.46	42.38
DF263	7.31	97.09	46.45
DF264	8.13	96.45	42.68
DF265	7.22	96.71	42.71
DF269	8.07	96.37	44.44
DF270	10.31	96.51	42.56
DF273	7.99	96.22	43.15
DF275	8.14	96.7	45.14
DF277	10.07	96.51	42.38
DF278	9.06	96.24	45.83
DF279	8.08	95.98	43.32
DF281	7.87	96.94	42.54
DF282	8.3	96.24	43.43
DF283	8.21	96.83	44.73
DF285	8.25	96.66	44.26
DF287	7.28	96.09	43.5
DF288	9.94	96.77	42.39
DF289	9.49	97.01	44.45
DF290	7.72	95.91	44.44
DF294	8.64	96.2	44.21
DF295	8.83	96.18	43.15
DF297	11.11	97	42.29
DF298	10.5	96.91	43.39
DF299	7.17	96.21	43.73
DF300	7.56	96.16	44.54
DF301	9.5	96.9	41.98
DF302	8.04	96.68	42.57
DF303	8.13	96.28	43
DF304	7.92	95.98	44.31
DF307	8.08	95.68	42.11
DF308	10.14	96.38	42.73
DF309	7.48	96	44.83
DF310	8.9	96.36	42.39
DF311	7.33	96.15	43.47
DF312	7.48	95.7	43.16
DF313	7.43	96.17	44.4
DF315	8.68	96.98	43.41
DF316	7.84	95.4	43.5
DF317	9.53	96.48	43.37
DF318	9.34	96.46	43.83
DF320	8.01	96.38	42.47
DF321	8.9	96.37	42.51
DF322	7.62	96.97	42.78
DF324	8.07	96.49	42.33
DF325	7.79	96.44	42.59
DF327	7.28	95.95	43.51
DF328	7.88	96.51	43.51
DF329	9.1	96.88	42.34
DF330	8.01	96.5	43.87
DF331	8.08	96.84	42.2
DF332	8.03	96.44	42.36
DF333	8.14	96.61	43.33
DF335	8.11	95.98	43.01
DF336	7.99	96.72	42.61
DF337	8.62	96.55	42.83
DF339	8.05	96.62	42.29
DF340	13.31	96.98	42.56
DF341	9.83	96.98	42.23
DF342	9.06	96.61	42.26
DF344	15.14	96.14	43.81
DF345	8.31	96.32	42.25
DF346	8.39	96.88	42.16
DF347	8.3	96.3	42.26
DF348	8.72	96.73	42.59
DF349	8.83	96.31	42.28
DF350	11.21	96.62	43.1
DF351	8.07	96.26	43.89
DF352	7.17	96.9	43.39
DF353	8.15	96.04	44.45
DF354	7.48	95.87	42.61
DF355	8.79	96.51	45.06
DF356	8.22	96.74	43.34
DF357	7.52	96.63	42.14
DF358	7.99	96.37	45.01
DF359	9.04	97.13	42.35
DF360	9.29	97.09	42.71
DF361	7.39	96.85	43.42
DF363	8	96.35	43.12
DF364	7.72	96.06	45.61
DF365	7.61	96.17	42.67
DF366	8.13	96.91	44.08
DF367	10.41	96.57	41.96
DF368	7.34	96.33	43.8
DF370	8.39	96.57	41.95
DF371	7.16	96.28	43.86
DF372	8.45	96.53	42.44
DF373	7.56	96.07	44.83
DF374	9.46	96.66	44.14
DF375	7.84	96.14	44.03
DF376	7.96	96.51	43.18
DF377	8.47	97.1	43.59
DF378	9.66	96.57	42.22
DF379	7.43	96.31	43.11
DF382	9.85	96.5	43.81
DF383	8.45	96.08	43.31
DF384	7.25	96.57	43.43
DF386	9.85	96.67	43.32
DF387	9.02	96.38	42.29
DF390	8.56	96.29	42.31
DF391	8.9	96.39	42.63
DF392	8.37	96.5	42.5
DF393	8.29	96.53	43.69
DF395	8.95	96.92	42.61
DF396	8.43	96.35	42.38
DF397	19.42	96.63	42.52
DF398	9.83	97.08	42.55
DF399	8.44	96.44	43.78
DF401	8.15	95.79	43.01
DF402	8.7	97.05	42.06
DF405	7.27	96.3	44.23
DF406	7.93	96.16	43.85
DF407	7.31	97.09	43.41
DF408	7.41	96.4	42.62
DF409	7.72	96.3	41.88
DF411	9.88	96.91	42.11
DF413	8.59	96.91	42.39
DF414	7.55	96.46	42.42
DF415	8.24	96.03	44.2
DF418	9.15	96.79	42.58
DF419	7.02	96.05	44.83
DF420	8.99	95.91	43.76
DF422	8.08	96.06	42.3
DF423	7.35	96.04	43.99
DF424	7.35	96.08	44.91
DF425	7.9	95.83	42.28
DF427	9.04	96.19	43.27
DF428	7.72	96.13	43.77
DF429	8.66	96.35	43.53
DF431	7.63	95.8	43.32
DF432	7.45	96.2	41.82
DF433	7.79	97	42.68
DF434	8.04	95.88	43.73
DF435	7.22	96.03	45.1
DF436	8.71	96.54	43.09
DF437	7.87	96.32	45.52
DF438	9.61	97.03	43.16
DF439	9.46	96.8	42.92
DF440	7.54	97.08	44.56
DF442	8.57	96.17	43.38
DF443	7.59	96.24	43.57
DF444	7.37	96.32	43.46
DF445	8.34	96.51	42.14
DF446	7.81	95.73	44.31
DF447	11.93	96.32	42.58
DF448	7.59	96.53	42.95
DF449	9.46	96.91	42.47
DF450	7.73	95.24	43.14
DF454	8.22	96.34	43.52
DF455	8.13	96.43	42.2
DF456	8	96.12	43.96
DF458	8.14	96.55	42.85
DF459	7.69	96.37	42.32
DF461	7.66	96.46	43.11
DF463	7.55	96.84	44.08
DF465	8.83	96.7	42.29
DF466	8.22	96.91	42.39
DF467	7.99	96.15	43.59
DF468	8.37	96.95	42.33
DF469	8.07	96.87	44.12
DF473	7.42	95.95	43.17
DF474	7.44	96.83	43.82
DF476	8.32	96.66	42.72
DF477	7.81	96.75	43.76
DF478	7.88	96.38	46.08
DF480	10.66	97.05	42.34
DF481	7.91	96.48	47.25
DF483	7.51	94.57	41.78
DF484	8.18	96.93	44.01
DF485	8.64	95.76	42.73
DF486	7.66	96.44	43.99
DF487	8.24	96.42	43.89
DF488	7.48	96	43.33
DF489	7.92	96.3	43.34
DF490	9.28	96.99	42.18
DF491	7.36	96.87	43.77
DF493	7.94	96.22	42.9
DF494	9.99	96.82	42.35
DF495	7.86	96.1	43.73
DF496	8.78	96.2	43.76
DF497	8.25	96.65	43.41
DF498	7.95	96.17	44.02
DF499	7.32	96.14	44.29
DF500	10	96.82	42.31
DM001	10.98	96.37	42.09
DM002	8.49	95.41	42.37
DM003	8.13	96.52	42.17
DM004	8.33	96.36	42.12
DM005	8.68	96.6	42.05
DM006	8.06	96.6	42.38
DM007	8.94	95.44	42.85
DM008	8.62	96.43	42.19
DM009	7.35	94.82	42.47
DM010	7.57	96.44	42.23
DM011	8.44	94.9	42.26
DM012	8.32	96.53	42.23
DM013	7.67	96.39	42.41
DM014	11.64	95.35	42.52
DM015	8.37	96.05	41.99
DM016	8.92	96.24	42.29
DM017	9.46	96.4	42.48
DM018	10.06	96.66	42.37
DM019	9.78	96.55	42.43
DM020	8.23	96.44	41.91
DM021	12.5	95.12	42.95
DM022	8.45	95.3	42.47
DM023	7.47	96.41	42.42
DM024	7.79	96.41	42.84
DM025	8.26	95.64	42.72
DM026	8.66	96.27	42.28
DM027	9.07	96.86	42.47
DM028	8.31	96.38	42.11
DM029	9.07	96.33	42.05
DM030	8.99	96.34	42.69
DM031	7.45	96.85	43
DM032	9.12	96.72	42.48
DM033	9.92	96.85	42.5
DM034	9.95	97	42.72
DM035	9.18	95.58	41.97
DM036	8.32	95.21	42.22
DM037	7.84	96.64	42.89
DM038	8.41	96.23	42.16
DM039	8.17	96.53	42.64
DM040	8.46	95.54	42.49
DM041	8.09	96.49	42.58
DM042	7.38	96.39	43.11
DM043	7.38	96.54	42.17
DM044	7.74	94.88	42.3
DM045	8.39	95.11	42.43
DM046	9.53	97.06	42.72
DM047	7.35	96.21	42.28
DM048	7.93	96.58	42.22
DM049	7.96	96.42	41.99
DM050	9.26	95.99	41.68
DM051	9.82	97.13	42.61
DM052	8.7	96.85	42.45
DM053	7.23	96.81	43.07
DM054	7.7	96.35	42.25
DM055	7.63	95	42.84
DM056	8.91	96.7	42.08
DM057	8.71	95.13	42.42
DM058	9.79	96.42	41.88
DM059	7.88	95.86	41.65
DM060	9.29	96.13	41.73
DM061	9.35	96.79	42.25
DM062	7.82	96.4	42.08
DM063	9.12	96.27	41.83
DM064	7.83	96.31	43.43
DM065	8.94	96.83	42.36
DM066	9.8	96.33	42.11
DM067	9.22	96.49	42.08
DM068	9.17	96.74	42.67
DM069	8.23	96.96	42.8
DM070	8.15	96.41	42.21
DM071	9.52	96.77	42.37
DM072	7.92	96.57	42.1
DM073	8.69	96.63	42.22
DM074	8.5	96.64	42.05
DM076	8.68	96.48	41.96
DM077	11.25	96.66	42.41
DM078	8.06	96.6	42.1
DM079	8.38	96.44	42.15
DM080	8.27	95.04	42.36
DM081	9.13	96.68	42.44
DM082	9.07	96.65	42.17
DM083	7.43	96.56	42.09
DM085	8.86	96.76	42.28
DM086	11.33	96.67	42.48
DM087	8.45	95.15	42.75
DM088	8.18	96.72	42.46
DM089	8.56	96.79	42.09
DM090	8.05	96.44	42.07
DM091	9.36	96.87	42.25
DM092	9.13	96.45	42.33
DM093	8.45	96.59	42.19
DM094	9.06	96.75	42.19
DM095	8.53	96.56	42.4
DM096	8.91	96.79	42.25
DM097	7.94	97.12	42.18
DM098	8	96.56	42.34
DM099	8.84	97.01	41.97
DM100	8.61	96.64	42.29
DM101	8.92	96.65	42.13
DM103	8.67	96.67	42.24
DM104	8.41	96.77	42.21
DM105	9.73	96.45	42.11
DM106	9.04	96.28	41.98
DM107	7.84	96.69	42.09
DM108	8.29	96.75	42.07
DM109	7.33	95.93	41.94
DM110	8.4	96.83	42.51
DM111	8.79	96.53	42.17
DM112	8.71	95.92	41.94
DM113	9.06	96.36	42.12
DM115	9.52	96.56	42.12
DM116	8.76	96.54	42.29
DM117	9.08	96.54	42.1
DM118	7.99	96.7	43
DM119	9.46	96.7	42.82
DM120	8.51	95.81	41.81
DM121	7.95	96.4	42.01
DM122	9.03	96.79	42.27
DM123	11.27	97.21	42.25
DM124	8.75	96.75	42.48
DM125	9.72	96.53	42.31
X378	8.78	96.25	42.52
XF004	7.35	96.66	44.63
XF00445	8.95	96.44	42.29
XF005	7.86	97.23	45.61
XF006	7.27	96.02	41.93
XF007	7.39	96.04	42.75
XF009	7.44	95.86	43.06
XF010	7.53	96.6	42.53
XF011	8.16	95.8	42.95
XF012	8.63	96.56	42.6
XF013	7.57	96.67	43.75
XF014	8.9	96.43	43.44
XF015	8.96	96.71	43.36
XF019	9.08	96.2	42.34
XF020	8.91	96.63	42.63
XF022	7.99	96.34	42.75
XF023	8.76	96.63	42.72
XF024	8.51	96.49	42.54
XF025	9.69	96.25	42.4
XF026	8.84	96.74	44.58
XF030	6.98	96.46	42.47
XF032	9.14	97.03	42.55
XF034	9.33	96.98	43.39
XF036	7.72	96.84	44
XF037	8.08	96.28	42.5
XF039	8.86	96.59	44.29
XF040	7.96	96.81	42.82
XF041	7.23	96.46	42.82
XF042	8.02	96	42.27
XF043	8.41	96.44	42.36
XF044	7.86	96.24	44.1
XF045	7.61	96.15	42.09
XF049	8.2	96.85	45.22
XF050	7.95	96.47	43.82
XF051	9.46	97.23	45.63
XF052	8.36	96.31	42.38
XF056	8.7	95.98	42.46
XF057	8.2	96.73	42.6
XF059	8.43	96.18	42.07
XF061	7.4	96.84	43.4
XF062	7.69	96.27	42.16
XF063	7.44	95.42	41.85
XF065	8.01	96.33	47
XF066	8.07	96.79	43.59
XF068	9.17	96.84	43.2
XF070	7.9	96.71	42.38
XF071	7.19	96.85	43.3
XF073	8.41	96.79	42.46
XF074	8.21	96.56	42.72
XF075	9.63	96.6	42.38
XF077	7.38	95.37	42.63
XF078	7.51	96.32	43.95
XF080	7.93	95.91	44.84
XF081	8.22	96.31	42.62
XF083	7.87	96.35	42.17
XF084	9.91	97.03	44.59
XF085	8.21	96.32	42.35
XF086	8.92	96.47	42.33
XF088	8.34	96.41	43.89
XF089	7.57	95.41	43.38
XF090	8.66	96.67	42.21
XF091	8.16	96.21	42.37
XF092	7.66	96.21	43.91
XF094	7.69	96.28	42.45
XF095	7.57	96.25	42.87
XF096	9.38	96.94	42.95
XF097	8.71	96.99	42.69
XF098	7.82	96.58	42.25
XF099	9.15	96.83	43.13
XF100	8.45	96.47	42.69
XF101	8.71	97.03	43.42
XF102	9.43	96.5	42.43
XF103	9.16	97.38	44.55
XF104	8.17	96.62	42.68
XF105	8.81	96.12	42.55
XF106	8.48	96.51	43.79
XF107	9.78	96.71	43.19
XF108	9.91	96.88	42.35
XF109	8.05	95.66	42.38
XF111	9.05	96.71	42.63
XF112	8.6	96.37	42.2
XF115	7.24	96.04	42.64
XF116	8.33	96.29	42.41
XF117	8.74	96.56	44.12
XF118	13.96	96.83	42.96
XF119	8.15	96.54	45.93
XF120	10.15	96.64	42.66
XF121	9.03	96.71	42.4
XF122	8.76	96.73	42.54
XF123	7.93	96.61	42.31
XF124	8.64	96.57	42.29
XF125	8.69	96.73	42.25
XF126	8.37	96.77	43.05
XF127	7.77	95.65	41.85
XF128	9.41	96.76	42.15
XF129	7.61	96.23	42.43
XF130	7.31	96.86	45.71
XF131	8.81	97.07	43.3
XF132	8.52	96.52	42.23
XF133	8.72	96.51	42.55
XF135	9.75	96.71	42.93
XF136	8.84	96.46	42.3
XF137	7.86	96.82	44.39
XF138	8.14	96.7	42.87
XF139	9.71	96.84	42.77
XF140	8.88	96.67	43.95
XF142	10.65	97.08	42.31
XF143	8.86	96.81	43.49
XF144	8.51	96.37	42.32
XF147	9.27	96.57	42.37
XF148	7.42	95.52	43.73
XF149	8.84	96.69	42.61
XF151	8.39	96.96	42.89
XF152	7.62	96.01	42.44
XF153	7.95	96.64	43.61
XF154	7.97	96.96	43
XF155	9.78	97.14	44.41
XF156	8.82	96.46	44.94
XF157	7.99	96.41	43.47
XF158	7.42	96.36	42.14
XF159	7.23	96.52	42.55
XF160	7.76	96.62	42.05
XF162	7.37	96.31	42.37
XF163	7.28	96.05	43.3
XF164	7.63	96.37	42.47
XF165	8.06	96.36	44.46
XF167	8.01	96.56	44.32
XF168	8.53	95.81	42.38
XF171	8.37	96.3	42.72
XF172	7.64	96.14	42.31
XF174	7.72	96.57	42.19
XF175	8.55	96.81	42.66
XF176	9.4	96.75	42.21
XF178	8.33	96.17	42.41
XF179	9.13	97.11	43.18
XF180	7.89	96.65	43.09
XF181	9.76	97	43.46
XF182	8.56	96.61	43.34
XF185	7.29	96.09	42.31
XF186	8.68	97.36	44.64
XF187	10.17	96.94	43.41
XF188	9.94	96.74	42.87
XF189	9.63	96.81	42.25
XF190	8.21	96.97	44.66
XF191	8.12	96.78	43.18
XF192	8.13	96.2	42.52
XF194	8.45	96.93	43.61
XF196	8.71	97.23	45.71
XF197	7.9	96.25	42.11
XF198	8.88	96.75	43.13
XF199	8.82	96.49	43.69
XF200	7.63	96.58	44.01
XF201	8.72	96.28	42.52
XF202	8.69	96.97	45.04
XF203	7.13	96.39	48.85
XF204	8.84	96.6	42.82
XF205	7.59	96.38	42.56
XF206	8.97	96.78	42.88
XF207	9.69	96.53	42.25
XF208	8.13	96.56	42.62
XF209	8.92	96.41	42.87
XF210	8.58	96.64	42.9
XF211	8.4	96.5	42.15
XF212	7.69	96.38	42.37
XF213	10.57	97.26	42.98
XF214	9.47	96.63	42.51
XF215	8.29	95.89	42.61
XF216	8.69	96.93	43.05
XF217	11.67	97.2	44.07
XF218	10.08	97.28	44.63
XF219	8.06	96.42	42.61
XF220	8.76	96.69	42.67
XF221	8.65	96.61	43.35
XF222	8.17	95.65	42.55
XF223	9.24	96.75	42.91
XF225	7.35	96.41	43.68
XF227	7.83	96.75	43.91
XF228	9.9	96.37	43.37
XF229	8.56	96.76	44.21
XF231	8.65	96.91	43.05
XF232	7.3	95.55	43.64
XF233	7.71	96.66	42.78
XF235	7.43	96.78	43.54
XF236	9.55	96.37	42.85
XF238	9.48	96.69	43.24
XF239	10.51	96.83	43.41
XF240	9.57	96.4	44.17
XF241	8.25	96.78	43.91
XF242	7.91	96.9	45.32
XF243	7.98	96.86	44.63
XF244	10.58	96.45	42.54
XF245	8.26	96.61	44.13
XF246	9.4	96.93	42.42
XF247	8.66	96.48	43.78
XF248	9.14	96.45	43.8
XF250	9.77	96.14	43.48
XF251	9.43	96.62	42.23
XF252	7.96	96.73	42.64
XF253	9.29	96.84	42.69
XF255	8.5	97.09	42.49
XF256	7.07	96.56	42.46
XF257	9.16	96.84	42.75
XF258	8.93	96.69	42.56
XF259	8.52	96.73	42.64
XF260	9.36	97.11	42.48
XF261	8.38	96.48	42.79
XF262	6.83	96.63	42.32
XF263	7.64	97.43	42.71
XF264	8.24	96.72	42.6
XF265	7.89	96.68	42.49
XF266	9.76	96.8	42.8
XF267	7.82	95.93	42.46
XF268	8.39	97.02	43.44
XF269	8.32	96.47	43.29
XF270	7.64	97.04	43.45
XF271	8.45	96.78	43
XF272	8.4	96.33	42.7
XF273	9.07	96.65	44.01
XF274	9.24	97.19	43.85
XF275	8.61	97.09	42.3
XF277	8.21	96.97	43.57
XF278	7.4	96.81	44.08
XF280	7.54	95.91	43.87
XF281	10.98	97.28	43.33
XF282	7.81	97.03	44.04
XF283	11.05	97.03	43.77
XF284	8.62	96.57	42.6
XF285	8.15	96.9	44.1
XF286	7.55	96.8	42.88
XF287	9.35	96.65	43.88
XF289	9.98	96.8	43.29
XF290	7.73	96.32	42.42
XF293	7.49	95.5	44.06
XF294	9.03	96.56	43.85
XF295	8.26	96.63	43.73
XF297	9.71	97.29	44.41
XF299	9.26	96.79	44.07
XF300	8.62	96.72	42.9
XF302	7.55	97.03	44.09
XF304	8.24	96.83	44.76
XF305	8.46	96.91	42.75
XF306	8.17	96.65	44.2
XF308	8.06	97.07	45.26
XF309	8.36	96.9	42.85
XF310	9.25	96.85	43.82
XF311	7.97	95.48	44.13
XF312	9.86	96.71	42.74
XF313	7.85	96.23	42.43
XF314	7.26	96.48	43.7
XF315	7.3	97.22	43.31
XF318	10.78	96.69	42.53
XF319	9.72	96.78	42.57
XF320	7.77	95.97	43.48
XF321	8.52	97.02	43.92
XF322	9.6	96.81	42.94
XF323	9.18	96.77	42.6
XF325	7.46	96.12	43.26
XF326	9.51	96.85	42.62
XF327	11.31	96.75	43.42
XF328	7.86	96.38	44.58
XF329	10.09	96.52	42.39
XF331	9.54	96.94	42.82
XF332	8.93	96.77	42.94
XF333	9.74	96.18	42.97
XF334	8.82	96.48	42.6
XF335	9.62	96.97	44.67
XF336	7.57	96.72	42.63
XF337	7.37	96.33	44.69
XF338	8.51	96.81	42.66
XF339	7.97	96.61	42.78
XF340	8.35	97.24	43.71
XF342	7.96	96.92	42.22
XF343	7.93	97.19	44.34
XF345	8.41	96.47	42.59
XF346	9.25	96.67	42.43
XF348	7.32	96.94	42.31
XF349	9.16	96.72	42.77
XF350	8.61	96.53	42.78
XF351	8.67	96.87	43.27
XF353	10.22	96.56	43.24
XF354	7.63	95.51	42.07
XF355	9.41	96.84	42.89
XF356	7.7	96.78	42.65
XF357	9.9	96.91	43.47
XF358	8.31	96.86	43.53
XF360	8.79	96.86	42.47
XF362	8.46	96.84	43.04
XF363	9.76	97.16	43.04
XF364	8.52	97.15	44.63
XF365	8.69	96.79	44.28
XF366	7.46	95.55	44.5
XF367	7.57	96.92	42.88
XF368	8.16	96.85	42.44
XF369	7.43	96.99	42.95
XF370	7.84	96.76	42.07
XF371	9.11	96.43	43.38
XF372	8.3	96.82	43
XF373	8.87	97.05	43.36
XF374	8.66	97.11	43.16
XF375	9.9	96.99	42.93
XF376	8.65	96.91	42.98
XF377	13.19	96.98	42.58
XF380	7.35	96.27	44.45
XF381	9.24	96.79	42.99
XF382	7.9	96.6	44.05
XF383	7.76	96.55	42.86
XF384	7.43	97.01	45.33
XF385	8.71	96.7	42.48
XF387	8.73	96.76	45
XF389	8.52	96.61	42.74
XF390	8.9	97.1	42.95
XF391	10.76	96.62	43.36
XF392	7.41	96.42	43.51
XF394	9.04	96.94	42.92
XF395	9.75	96.7	42.63
XF397	9.41	96.88	42.67
XF398	8.27	96.6	42.51
XF399	9.04	96.65	42.58
XF400	7.6	96.5	42.46
XF403	7.89	97.11	43.57
XF404	8.25	96.38	42.52
XF405	8.83	96.95	42.58
XF407	10.41	96.73	42.34
XF408	11.68	96.28	42.55
XF409	7.48	96.35	43.85
XF410	9.89	96.95	43.07
XF411	9.01	96.82	42.85
XF412	8.61	97.25	43.66
XF413	9.25	96.95	43.29
XF414	8.05	95.73	42.75
XF417	8.46	96.83	42.94
XF418	8.75	96.72	43.82
XF419	9.14	96.58	42.39
XF420	8.68	96.75	42.78
XF421	9.21	97.38	42.28
XF422	7.94	97	44.3
XF423	8.29	96.86	42.82
XF424	7.27	96.8	42.71
XF425	8.92	96.42	42.41
XF426	7.41	96.69	42.58
XF428	10.25	96.57	43.09
XF429	7.92	95.86	42.66
XF430	9.21	96.96	42.78
XF431	9.45	96.52	42.38
XF432	8.66	96.7	42.2
XF433	9.07	96.82	42.59
XF436	8.67	97.2	42.64
XF437	7.2	96.26	42.55
XF438	7.33	96.37	45.01
XF439	8.1	96.31	42.18
XF440	6.8	95.98	42.03
XF441	8.78	96.61	42.54
XF442	8.7	96.2	42.71
XF443	8.39	96.57	42.26
XF444	6.87	96.81	42.68
XF445	7.54	96.54	42.71
XF446	9.84	96.93	42.65
XF447	7.73	96.67	42.59
XF449	8.63	96.57	42.66
XF450	8.97	96.87	42.8
XF451	11.26	97.29	43.78
XF452	7.39	96.61	43.96
XF453	8.26	96.67	42.97
XF454	7.82	96.92	42.89
XF456	7.1	95.32	44.56
XF458	8.36	97.2	43.31
XF462	8.17	96.84	43.47
XF463	7.2	96.6	44.56
XF464	7.53	96.81	42.2
XF465	8.39	96.58	42.59
XF469	8.76	96.1	42.08
XF470	10.74	96.86	42.53
XF471	9.08	96.41	42.82
XF472	7.51	96.62	42.29
XF473	10.6	96.68	42.8
XF474	8.96	96.65	43.46
XF475	6.99	96.92	42.61
XF476	7.03	96.69	42.57
XF477	8.98	96.79	42.7
XF478	6.94	96.64	42.44
XF479	7.63	96.67	42.33
XF480	9.33	96.66	42.65
XF482	7.71	96.61	42.42
XF484	10.77	96.76	42.34
XF486	8.02	96.78	42.56
XF488	8.15	96.94	42.6
XF489	8.07	96.61	43
XF491	8.95	96.77	42.8
XF492	7.78	96.57	42.51
XF495	8.27	96.77	42.52
XF497	8.24	96.54	42.12
XF498	9.52	96.62	42.87
XF499	8.19	96.67	42.56
XF500	8.71	96.45	42.32
XM001	8.67	96.74	42.11
XM002	8.34	96.43	42.29
XM003	8.28	96.95	42.04
XM004	10	97.03	42.13
XM005	7.78	96.39	42.17
XM006	8.72	96.99	41.95
XM007	8.05	96.47	42.64
XM008	7.43	96.37	42.23
XM009	8.35	96.5	42.51
XM011	7.26	97.05	42.25
XM012	8.28	96.45	42.68
XM013	8.34	96.4	42.21
XM014	11.32	96.46	42.26
XM015	9.33	96.83	42.18
XM016	7.31	96.18	42.3
XM017	8.22	96.26	42.22
XM018	8.3	97.01	42.16
XM019	11.16	97.07	42.03
XM020	7.42	96.31	42.24
XM021	8.08	96.37	42.39
XM022	7.3	96.39	42.32
XM023	7.62	96.66	42.05
XM024	8.23	96.39	42.5
XM025	8.91	96.75	42.16
XM026	9.66	96.75	42.23
XM027	9.13	96.89	42.24
XM028	9.7	96.99	42.12
XM029	8.43	96.32	42.4
XM030	8.29	96.31	42.13
XM031	9.39	96.85	41.98
XM032	8.02	96.42	41.97
XM033	10.83	96.88	42.07
XM034	8.91	96.88	42.23
XM035	7.77	96.52	42.23
XM037	8.09	96.29	44.02
XM038	8.42	96.85	42.17
XM039	8.33	96.23	42.26
XM040	8.56	96.71	42.15
XM041	9.96	96.99	42.25
XM042	9.12	96.58	41.98
XM043	8.23	96.32	42.21
XM044	9.56	96.98	42.12
XM045	9.77	97.19	42.34
XM047	7.9	96.49	42.43
XM048	7.62	96.42	42.37
XM049	8.5	96.81	42.19
XM051	9.58	96.82	42.51
XM052	8.87	96.81	42.15
XM053	9.2	96.6	42.17
XM054	9.47	96.83	42.08
XM055	8.64	97.01	42.14
XM056	8.81	97.06	42.19
XM057	8.42	96.34	41.87
XM058	9.3	96.8	42.08
XM059	9.76	96.82	42.13
XM060	10.28	96.84	42.06
XM061	9.6	96.73	41.96
XM062	8.42	97.09	42.14
XM064	8.95	96.9	41.97
XM065	8.99	96.45	41.92
XM066	8.45	96.47	42.06
XM067	9.31	96.91	42.16
XM068	9.28	96.73	41.91
XM069	9.59	97.01	42.12
XM070	9.52	96.99	42.52
XM071	8.3	96.8	42
XM072	9.43	96.5	42.08
XM073	8.89	96.91	41.97
XM074	8.15	96.98	42.17
XM075	9.58	97	42.03
XM076	8.53	96.52	41.98
XM077	9.93	97.03	43.2
XM079	9.71	96.86	42.03
XM080	8.91	96.37	42.15
XM081	8.09	96.76	42.06
XM082	8.46	96.88	42.16
XM083	8.81	96.75	42.15
XM084	8.36	96.9	42.14
XM085	9.36	96.84	42.29
XM086	8.76	96.86	42.03
XM087	9.07	96.32	41.92
XM088	9.09	96.96	42.19
XM090	9.88	96.89	42.03
XM092	7.8	96.27	41.79
XM093	8.85	96.86	42.2
XM094	7.96	96.74	41.73
XM095	9.77	96.89	42.16
XM096	9.64	96.94	42.29
XM097	10.1	96.82	41.91
XM098	8.83	96.97	43.35
XM099	10.12	96.87	42.35
XM100	8.79	96.91	42.27
XM101	9.31	96.88	41.96
XM102	9.44	97.19	42.08
XM104	8.1	96.78	42.09
XM105	8.29	96.38	42.22
XM106	8.43	96.24	42.29
XM107	8.05	96.79	41.96
XM108	8.97	96.77	42.13
XM109	9.34	96.72	41.94
XM110	8.42	96.96	42.05
XM111	11.17	96.87	42.03
XM112	7.79	95.98	41.97
XM113	11.84	96.82	42.18
XM114	8.69	96.88	42.19
XM115	9.79	96.91	42.1
XM116	7.82	96.35	41.72
XM117	9.02	96.66	42.06
XM118	7.65	96.42	42.02
XM119	10.31	96.96	42.26
XM120	9.02	96.82	41.88
XM121	9.9	97.1	42.51
XM122	10.18	97.11	42.34
XM123	8.83	96.71	41.86
XM124	8.08	96.65	41.91

## Sheet: Table S2
Table S2. Eigenvalues generated by PCA
PC	Eigenvalue	Variance_Explained
PC1	2.2661	5.57003
PC2	2.21895	5.45414
PC3	2.19048	5.38416
PC4	2.1306	5.23698
PC5	2.08522	5.12543
PC6	2.07057	5.08942
PC7	2.06117	5.06632
PC8	2.04484	5.02618
PC9	2.03801	5.00939
PC10	2.02624	4.98046
PC11	2.00452	4.92707
PC12	1.99555	4.90502
PC13	1.98224	4.87231
PC14	1.97969	4.86604
PC15	1.96039	4.8186
PC16	1.94389	4.77805
PC17	1.9333	4.75202
PC18	1.9235	4.72793
PC19	1.91984	4.71893
PC20	1.90869	4.69152

## Sheet: Table S3
Table S3. signicant variants detected in the GWAS.
Trait	CHR	SNP	POS	A1	A2	N	AF1	BETA	SE	P	Type
BW	12	12:1550139	1550139	A	G	1019	0.219333	-2.88167	0.504562	1.1216e-08	Lead SNP
BW	12	12:1549584	1549584	T	C	998	0.217936	-2.77544	0.511907	5.90127e-08	genome-wide significant
BW	12	12:1550646	1550646	C	T	1017	0.188299	-2.7436	0.539085	3.59257e-07	Suggestive signicant
BW	25	25:6004533	6004533	A	G	1013	0.0927937	3.76174	0.743008	4.13045e-07	Suggestive signicant
BW	12	12:1549220	1549220	A	G	998	0.213427	-2.56515	0.513867	5.98029e-07	Suggestive signicant
BW	2	2:123106570	123106570	A	C	1011	0.27003	-2.22519	0.46716	1.90533e-06	Suggestive signicant
BW	12	12:1551052	1551052	C	T	1012	0.309783	-2.20346	0.463285	1.97312e-06	Suggestive signicant
BW	14	14:1909343	1909343	G	GA	1013	0.215202	-2.43147	0.511488	1.99717e-06	Lead SNP
BW	7	7:34215082	34215082	C	A	1010	0.161881	-2.65921	0.560474	2.08955e-06	Lead SNP
BW	9	9:10670358	10670358	T	C	990	0.10202	3.24121	0.68417	2.16439e-06	Lead SNP
BW	1	1:143768751	143768751	T	A	995	0.364824	-2.09582	0.443092	2.24528e-06	Suggestive signicant
BW	5	5:27395204	27395204	C	G	1009	0.0946482	-3.3938	0.720208	2.44988e-06	Suggestive signicant
BW	1	1:143768822	143768822	G	A	995	0.264322	-2.22336	0.476798	3.11464e-06	Suggestive signicant
BW	5	5:26976912	26976912	T	C	988	0.0895749	-3.4098	0.731443	3.13533e-06	Suggestive signicant
BW90	12	12:13358999	13358999	G	A	1012	0.129941	-143.753	28.7642	5.80421e-07	Lead SNP
BW90	1	1:50540880	50540880	C	T	1012	0.232708	-115.415	23.4692	8.75476e-07	Lead SNP
BW90	1	1:50523180	50523180	A	G	1002	0.232036	-115.98	23.8812	1.19449e-06	Suggestive signicant
BW90	1	1:50534699	50534699	C	A	1004	0.23506	-114.899	23.789	1.3657e-06	Suggestive signicant
BW90	11	11:2038674	2038674	T	C	1013	0.386969	94.2183	19.586	1.50559e-06	Lead SNP
BW90	12	12:1669403	1669403	T	A	1001	0.0744256	-180.122	37.4661	1.5274e-06	Lead SNP
BW90	1	1:50567835	50567835	G	A	989	0.229525	-112.152	23.4909	1.8036e-06	Suggestive signicant
BW90	1	1:50536251	50536251	A	G	1013	0.235933	-110.536	23.1569	1.81197e-06	Suggestive signicant
BW90	2	2:869036	869036	C	T	1021	0.338883	96.9477	20.4526	2.13594e-06	Lead SNP
BW90	1	1:50540766	50540766	A	T	1007	0.233863	-110.678	23.3984	2.24363e-06	Suggestive signicant
BW90	21	21:4795517	4795517	A	G	1017	0.325467	-97.1639	20.6212	2.45473e-06	Suggestive signicant
BW90	1	1:50544695	50544695	G	A	996	0.267068	-105.657	22.4346	2.48256e-06	Suggestive signicant
BW90	1	1:50559556	50559556	A	G	997	0.231695	-110.211	23.4895	2.70663e-06	Suggestive signicant
EN66	23	23:7745181	7745181	T	C	775	0.0974194	4.07978	0.725015	1.83184e-08	genome-wide significant
EN66	23	23:7748540	7748540	G	C	775	0.0916129	4.19669	0.745907	1.84129e-08	Lead SNP
EN66	23	23:7744628	7744628	A	ACTTAT	789	0.0944233	4.06686	0.738369	3.63144e-08	genome-wide significant
EN66	23	23:7748548	7748548	A	G	774	0.0910853	4.05603	0.748885	6.09174e-08	genome-wide significant
EN66	23	23:7747827	7747827	C	G	790	0.0943038	3.98753	0.738811	6.76815e-08	genome-wide significant
EN66	23	23:7750169	7750169	A	G	774	0.116279	3.62973	0.673062	6.93424e-08	genome-wide significant
EN66	23	23:7746806	7746806	G	A	771	0.0966278	3.89294	0.724603	7.76457e-08	genome-wide significant
EN66	23	23:7752457	7752457	C	A	772	0.138601	3.3175	0.620252	8.86202e-08	genome-wide significant
EN66	23	23:7746682	7746682	A	G	782	0.0901535	3.89489	0.737486	1.28265e-07	Suggestive signicant
EN66	23	23:7744731	7744731	A	T	789	0.0887199	3.93953	0.750136	1.50656e-07	Suggestive signicant
EN66	23	23:7744666	7744666	C	T	785	0.0936306	3.86211	0.738001	1.66596e-07	Suggestive signicant
EN66	23	23:7754940	7754940	T	C	791	0.142225	3.24553	0.62361	1.946e-07	Suggestive signicant
EN66	23	23:7744651	7744651	C	A	791	0.0948167	3.77831	0.732664	2.51006e-07	Suggestive signicant
EN66	23	23:7747619	7747619	G	C	772	0.0764249	3.99302	0.778972	2.95944e-07	Suggestive signicant
EN66	23	23:7750177	7750177	A	G	777	0.116474	3.37018	0.668973	4.70799e-07	Suggestive signicant
EN66	23	23:7752020	7752020	C	T	787	0.151207	3.0492	0.606674	5.00576e-07	Suggestive signicant
EN66	23	23:7746897	7746897	T	C	774	0.0930233	3.68369	0.734238	5.24792e-07	Suggestive signicant
EN66	3	3:35535599	35535599	T	TCTTGATGTGAC	763	0.207077	2.58895	0.518584	5.96524e-07	Lead SNP
EN66	23	23:7754427	7754427	C	T	791	0.144121	3.02082	0.609628	7.22603e-07	Suggestive signicant
EN66	23	23:7753741	7753741	A	G	783	0.131545	3.12064	0.629987	7.289e-07	Suggestive signicant
EN66	4	4:810862	810862	A	C	777	0.0579151	-4.40901	0.892598	7.83131e-07	Lead SNP
EN66	4	4:810859	810859	C	T	775	0.0580645	-4.40168	0.892779	8.20989e-07	Suggestive signicant
EN66	3	3:35579362	35579362	GA	G	783	0.263091	2.33478	0.47825	1.05054e-06	Suggestive signicant
EN66	23	23:7746609	7746609	C	G	775	0.0864516	3.66884	0.752849	1.09763e-06	Suggestive signicant
EN66	23	23:7751761	7751761	T	C	773	0.148124	2.90157	0.596621	1.15418e-06	Suggestive signicant
EN66	23	23:7745877	7745877	T	G	785	0.0929936	3.51502	0.730743	1.50778e-06	Suggestive signicant
EN66	23	23:7744793	7744793	T	C	778	0.0912596	3.57265	0.749696	1.8842e-06	Suggestive signicant
EN66	23	23:7748249	7748249	T	C	765	0.0777778	3.73445	0.78557	1.99626e-06	Suggestive signicant
EN66	1	1:48194563	48194563	A	G	764	0.22644	2.39447	0.506329	2.25537e-06	Suggestive signicant
EN66	9	9:20057905	20057905	C	T	780	0.073718	3.82054	0.807963	2.26062e-06	Suggestive signicant
EN66	3	3:28958600	28958600	A	G	757	0.153236	2.70574	0.572859	2.32132e-06	Suggestive signicant
EN66	21	21:9290060	9290060	G	A	793	0.380202	-1.99208	0.422151	2.37143e-06	Suggestive signicant
EN66	1	1:210821310	210821310	T	C	778	0.167095	2.57506	0.548622	2.68324e-06	Lead SNP
EN66	1	1:48179323	48179323	G	A	789	0.271863	2.24703	0.479918	2.83945e-06	Suggestive signicant
EN66	10	10:14508858	14508858	G	C	792	0.0959596	3.35017	0.715816	2.86589e-06	Lead SNP

## Sheet: Table S4
Table S4. GO and KEGG enrichment analysis results for genes associated with birth weight (BW).
#Term	Database	ID	Input number	Background number	P-Value	Corrected P-Value	Input	Hyperlink
vitellogenesis	Gene Ontology	GO:0007296	1	5	0.00125828354598	0.011576	ZMIZ1	http://amigo.geneontology.org/amigo/term/GO:0007296
axon guidance receptor activity	Gene Ontology	GO:0008046	1	6	0.00146787426966	0.011576	EPHB1	http://amigo.geneontology.org/amigo/term/GO:0008046
detection of temperature stimulus involved in sensory perception of pain	Gene Ontology	GO:0050965	1	6	0.00146787426966	0.011576	EPHB1	http://amigo.geneontology.org/amigo/term/GO:0050965
cell-substrate adhesion	Gene Ontology	GO:0031589	1	7	0.00167742980496	0.011576	EPHB1	http://amigo.geneontology.org/amigo/term/GO:0031589
negative regulation of satellite cell differentiation	Gene Ontology	GO:1902725	1	7	0.00167742980496	0.011576	EPHB1	http://amigo.geneontology.org/amigo/term/GO:1902725
androgen receptor signaling pathway	Gene Ontology	GO:0030521	1	7	0.00167742980496	0.011576	ZMIZ1	http://amigo.geneontology.org/amigo/term/GO:0030521
central nervous system projection neuron axonogenesis	Gene Ontology	GO:0021952	1	8	0.00188695015633	0.011576	EPHB1	http://amigo.geneontology.org/amigo/term/GO:0021952
neural precursor cell proliferation	Gene Ontology	GO:0061351	1	8	0.00188695015633	0.011576	EPHB1	http://amigo.geneontology.org/amigo/term/GO:0061351
artery morphogenesis	Gene Ontology	GO:0048844	1	9	0.00209643532819	0.011576	ZMIZ1	http://amigo.geneontology.org/amigo/term/GO:0048844
dendritic spine morphogenesis	Gene Ontology	GO:0060997	1	9	0.00209643532819	0.011576	EPHB1	http://amigo.geneontology.org/amigo/term/GO:0060997
chromatin-mediated maintenance of transcription	Gene Ontology	GO:0048096	1	9	0.00209643532819	0.011576	ZMIZ1	http://amigo.geneontology.org/amigo/term/GO:0048096
regulation of JNK cascade	Gene Ontology	GO:0046328	1	9	0.00209643532819	0.011576	EPHB1	http://amigo.geneontology.org/amigo/term/GO:0046328
positive regulation of T cell differentiation	Gene Ontology	GO:0045582	1	9	0.00209643532819	0.011576	ZMIZ1	http://amigo.geneontology.org/amigo/term/GO:0045582
filopodium tip	Gene Ontology	GO:0032433	1	10	0.00230588532497	0.011576	EPHB1	http://amigo.geneontology.org/amigo/term/GO:0032433
regulation of neuron death	Gene Ontology	GO:1901214	1	11	0.00251530015111	0.011576	EPHB1	http://amigo.geneontology.org/amigo/term/GO:1901214
dendritic spine development	Gene Ontology	GO:0060996	1	11	0.00251530015111	0.011576	EPHB1	http://amigo.geneontology.org/amigo/term/GO:0060996
transmembrane-ephrin receptor activity	Gene Ontology	GO:0005005	1	12	0.00272467981103	0.011576	EPHB1	http://amigo.geneontology.org/amigo/term/GO:0005005
mRNA 3'-UTR AU-rich region binding	Gene Ontology	GO:0035925	1	13	0.00293402430916	0.011576	RBMS3	http://amigo.geneontology.org/amigo/term/GO:0035925
regulation of ERK1 and ERK2 cascade	Gene Ontology	GO:0070372	1	13	0.00293402430916	0.011576	EPHB1	http://amigo.geneontology.org/amigo/term/GO:0070372
camera-type eye morphogenesis	Gene Ontology	GO:0048593	1	14	0.00314333364993	0.011576	EPHB1	http://amigo.geneontology.org/amigo/term/GO:0048593
tissue homeostasis	Gene Ontology	GO:0001894	1	14	0.00314333364993	0.011576	ANKRD11	http://amigo.geneontology.org/amigo/term/GO:0001894
cell aging	Gene Ontology	GO:0007569	1	16	0.0035618468771	0.011576	ZMIZ1	http://amigo.geneontology.org/amigo/term/GO:0007569
retinal ganglion cell axon guidance	Gene Ontology	GO:0031290	1	16	0.0035618468771	0.011576	EPHB1	http://amigo.geneontology.org/amigo/term/GO:0031290
poly(A) binding	Gene Ontology	GO:0008143	1	16	0.0035618468771	0.011576	RBMS3	http://amigo.geneontology.org/amigo/term/GO:0008143
developmental growth	Gene Ontology	GO:0048589	1	18	0.00398021952797	0.0119407	ZMIZ1	http://amigo.geneontology.org/amigo/term/GO:0048589
poly(U) RNA binding	Gene Ontology	GO:0008266	1	18	0.00398021952797	0.0119407	RBMS3	http://amigo.geneontology.org/amigo/term/GO:0008266
heart morphogenesis	Gene Ontology	GO:0003007	1	22	0.00481654324247	0.0139145	ZMIZ1	http://amigo.geneontology.org/amigo/term/GO:0003007
establishment of cell polarity	Gene Ontology	GO:0030010	1	23	0.00502553636624	0.0139407	EPHB1	http://amigo.geneontology.org/amigo/term/GO:0030010
face morphogenesis	Gene Ontology	GO:0060325	1	25	0.00544341727892	0.0139407	ANKRD11	http://amigo.geneontology.org/amigo/term/GO:0060325
skeletal system morphogenesis	Gene Ontology	GO:0048705	1	25	0.00544341727892	0.0139407	ANKRD11	http://amigo.geneontology.org/amigo/term/GO:0048705
positive regulation of fibroblast proliferation	Gene Ontology	GO:0048146	1	26	0.00565230507669	0.0139407	ZMIZ1	http://amigo.geneontology.org/amigo/term/GO:0048146
ephrin receptor signaling pathway	Gene Ontology	GO:0048013	1	27	0.00586115777464	0.0139407	EPHB1	http://amigo.geneontology.org/amigo/term/GO:0048013
cytosol	Gene Ontology	GO:0005829	3	2089	0.00589799028145	0.0139407	EPHB1|RBMS3|ANKRD11	http://amigo.geneontology.org/amigo/term/GO:0005829
positive regulation of Notch signaling pathway	Gene Ontology	GO:0045747	1	29	0.00627875788877	0.0139927	ZMIZ1	http://amigo.geneontology.org/amigo/term/GO:0045747
nuclear receptor transcription coactivator activity	Gene Ontology	GO:0030374	1	29	0.00627875788877	0.0139927	ZMIZ1	http://amigo.geneontology.org/amigo/term/GO:0030374
bone development	Gene Ontology	GO:0060348	1	31	0.0066962176567	0.0145085	ANKRD11	http://amigo.geneontology.org/amigo/term/GO:0060348
SMAD binding	Gene Ontology	GO:0046332	1	35	0.00753071629548	0.0158756	ZMIZ1	http://amigo.geneontology.org/amigo/term/GO:0046332
positive regulation of synapse assembly	Gene Ontology	GO:0051965	1	37	0.00794775523706	0.0158955	EPHB1	http://amigo.geneontology.org/amigo/term/GO:0051965
positive regulation of translation	Gene Ontology	GO:0045727	1	37	0.00794775523706	0.0158955	RBMS3	http://amigo.geneontology.org/amigo/term/GO:0045727
anatomical structure morphogenesis	Gene Ontology	GO:0009653	1	38	0.00815622212888	0.0159046	ANKRD11	http://amigo.geneontology.org/amigo/term/GO:0009653
modulation of chemical synaptic transmission	Gene Ontology	GO:0050804	1	44	0.00940628765245	0.0174403	EPHB1	http://amigo.geneontology.org/amigo/term/GO:0050804
vasculogenesis	Gene Ontology	GO:0001570	1	44	0.00940628765245	0.0174403	ZMIZ1	http://amigo.geneontology.org/amigo/term/GO:0001570
cell chemotaxis	Gene Ontology	GO:0060326	1	45	0.00961450930973	0.0174403	EPHB1	http://amigo.geneontology.org/amigo/term/GO:0060326
early endosome membrane	Gene Ontology	GO:0031901	1	49	0.0104470458247	0.0180673	EPHB1	http://amigo.geneontology.org/amigo/term/GO:0031901
mRNA 3'-UTR binding	Gene Ontology	GO:0003730	1	49	0.0104470458247	0.0180673	RBMS3	http://amigo.geneontology.org/amigo/term/GO:0003730
transmembrane receptor protein tyrosine kinase activity	Gene Ontology	GO:0004714	1	50	0.0106551	0.0180673	EPHB1	http://amigo.geneontology.org/amigo/term/GO:0004714
transforming growth factor beta receptor signaling pathway	Gene Ontology	GO:0007179	1	52	0.0110710807146	0.0183733	ZMIZ1	http://amigo.geneontology.org/amigo/term/GO:0007179
SMAD protein signal transduction	Gene Ontology	GO:0060395	1	55	0.0116948007403	0.0190041	ZMIZ1	http://amigo.geneontology.org/amigo/term/GO:0060395
positive regulation of kinase activity	Gene Ontology	GO:0033674	1	59	0.0125259378581	0.0199392	EPHB1	http://amigo.geneontology.org/amigo/term/GO:0033674
multicellular organism growth	Gene Ontology	GO:0035264	1	65	0.0137716	0.0214837	ANKRD11	http://amigo.geneontology.org/amigo/term/GO:0035264
ribonucleoprotein complex	Gene Ontology	GO:1990904	1	75	0.0158449	0.0242334	RBMS3	http://amigo.geneontology.org/amigo/term/GO:1990904
peptidyl-tyrosine phosphorylation	Gene Ontology	GO:0018108	1	86	0.0181214992855	0.0271822	EPHB1	http://amigo.geneontology.org/amigo/term/GO:0018108
transmembrane receptor protein tyrosine kinase signaling pathway	Gene Ontology	GO:0007169	1	89	0.0187416591698	0.0273698	EPHB1	http://amigo.geneontology.org/amigo/term/GO:0007169
membrane raft	Gene Ontology	GO:0045121	1	90	0.0189483094817	0.0273698	EPHB1	http://amigo.geneontology.org/amigo/term/GO:0045121
negative regulation of gene expression	Gene Ontology	GO:0010629	1	92	0.0193615056574	0.0274263	RBMS3	http://amigo.geneontology.org/amigo/term/GO:0010629
protein autophosphorylation	Gene Ontology	GO:0046777	1	95	0.0199810388671	0.0274263	EPHB1	http://amigo.geneontology.org/amigo/term/GO:0046777
protein-containing complex binding	Gene Ontology	GO:0044877	1	97	0.0203938870222	0.0274263	EPHB1	http://amigo.geneontology.org/amigo/term/GO:0044877
negative regulation of canonical Wnt signaling pathway	Gene Ontology	GO:0090090	1	97	0.0203938870222	0.0274263	RBMS3	http://amigo.geneontology.org/amigo/term/GO:0090090
axon guidance	Gene Ontology	GO:0007411	1	112	0.0234858153148	0.031049	EPHB1	http://amigo.geneontology.org/amigo/term/GO:0007411
angiogenesis	Gene Ontology	GO:0001525	1	126	0.0263645664445	0.0342739	EPHB1	http://amigo.geneontology.org/amigo/term/GO:0001525
receptor complex	Gene Ontology	GO:0043235	1	150	0.0312838	0.0400022	EPHB1	http://amigo.geneontology.org/amigo/term/GO:0043235
axon	Gene Ontology	GO:0030424	1	163	0.0339400250853	0.0426987	EPHB1	http://amigo.geneontology.org/amigo/term/GO:0030424
dendrite	Gene Ontology	GO:0030425	1	168	0.0349601086004	0.0432833	EPHB1	http://amigo.geneontology.org/amigo/term/GO:0030425
multicellular organism development	Gene Ontology	GO:0007275	1	172	0.0357755548294	0.0432833	EPHB1	http://amigo.geneontology.org/amigo/term/GO:0007275
nucleoplasm	Gene Ontology	GO:0005654	2	1526	0.0360694	0.0432833	ZMIZ1|ANKRD11	http://amigo.geneontology.org/amigo/term/GO:0005654
transmembrane transport	Gene Ontology	GO:0055085	1	189	0.0392350539463	0.0463687	SLC22A4	http://amigo.geneontology.org/amigo/term/GO:0055085
neuron projection	Gene Ontology	GO:0043005	1	193	0.0400476	0.0466226	EPHB1	http://amigo.geneontology.org/amigo/term/GO:0043005
glutamatergic synapse	Gene Ontology	GO:0098978	1	199	0.0412654102562	0.0473339	EPHB1	http://amigo.geneontology.org/amigo/term/GO:0098978
RNA binding	Gene Ontology	GO:0003723	1	365	0.0744709855698	0.0841846	RBMS3	http://amigo.geneontology.org/amigo/term/GO:0003723
cytoplasm	Gene Ontology	GO:0005737	2	2299	0.0764712172201	0.0852108	ZMIZ1|RBMS3	http://amigo.geneontology.org/amigo/term/GO:0005737
nucleus	Gene Ontology	GO:0005634	2	2478	0.0874429377543	0.0960641	RBMS3|ANKRD11	http://amigo.geneontology.org/amigo/term/GO:0005634
endoplasmic reticulum	Gene Ontology	GO:0005783	1	524	0.105407	0.113242	EPHB1	http://amigo.geneontology.org/amigo/term/GO:0005783
zinc ion binding	Gene Ontology	GO:0008270	1	527	0.105983	0.113242	ZMIZ1	http://amigo.geneontology.org/amigo/term/GO:0008270
integral component of plasma membrane	Gene Ontology	GO:0005887	1	646	0.128579	0.135529	EPHB1	http://amigo.geneontology.org/amigo/term/GO:0005887
positive regulation of transcription by RNA polymerase II	Gene Ontology	GO:0045944	1	779	0.15329	0.159422	ZMIZ1	http://amigo.geneontology.org/amigo/term/GO:0045944
ATP binding	Gene Ontology	GO:0005524	1	1073	0.205929	0.211348	EPHB1	http://amigo.geneontology.org/amigo/term/GO:0005524
plasma membrane	Gene Ontology	GO:0005886	1	1580	0.290533	0.294306	ANKRD11	http://amigo.geneontology.org/amigo/term/GO:0005886
integral component of membrane	Gene Ontology	GO:0016021	1	2565	0.434276	0.434276	SLC22A4	http://amigo.geneontology.org/amigo/term/GO:0016021
--------------------

## Sheet: Table S5
Table S5. GO and KEGG enrichment analysis results for genes associated with body weight at 90 days (BW90).
#Term	Database	ID	Input number	Background number	P-Value	Corrected P-Value	Input	Hyperlink
Cell cycle	KEGG PATHWAY	gga04110	2	114	0.000347825991331	0.0163518418306	CDC25A|SMAD3	http://www.genome.jp/kegg-bin/show_pathway?gga04110/gga:395132%09red/gga:420375%09red
Cellular senescence	KEGG PATHWAY	gga04218	2	143	0.000542655426003	0.0163518418306	CDC25A|SMAD3	http://www.genome.jp/kegg-bin/show_pathway?gga04218/gga:395132%09red/gga:420375%09red
Fatty acid biosynthesis	KEGG PATHWAY	gga00061	1	17	0.00452345798447	0.0163518418306	ACSF3	http://www.genome.jp/kegg-bin/show_pathway?gga00061/gga:427561%09red
Valine, leucine and isoleucine degradation	KEGG PATHWAY	gga00280	1	44	0.0112766655762	0.0211630573142	ACSF3	http://www.genome.jp/kegg-bin/show_pathway?gga00280/gga:427561%09red
Fatty acid metabolism	KEGG PATHWAY	gga01212	1	53	0.0135192326988	0.0225870107284	ACSF3	http://www.genome.jp/kegg-bin/show_pathway?gga01212/gga:427561%09red
Adherens junction	KEGG PATHWAY	gga04520	1	70	0.0177436287258	0.0267129355542	SMAD3	http://www.genome.jp/kegg-bin/show_pathway?gga04520/gga:395132%09red
Progesterone-mediated oocyte maturation	KEGG PATHWAY	gga04914	1	78	0.0197263571467	0.0287501	CDC25A	http://www.genome.jp/kegg-bin/show_pathway?gga04914/gga:420375%09red
TGF-beta signaling pathway	KEGG PATHWAY	gga04350	1	90	0.0226941955991	0.0314050989604	SMAD3	http://www.genome.jp/kegg-bin/show_pathway?gga04350/gga:395132%09red
AGE-RAGE signaling pathway in diabetic complications	KEGG PATHWAY	gga04933	1	90	0.0226941955991	0.0314050989604	SMAD3	http://www.genome.jp/kegg-bin/show_pathway?gga04933/gga:395132%09red
Apelin signaling pathway	KEGG PATHWAY	gga04371	1	119	0.0298355727409	0.0400732692697	SMAD3	http://www.genome.jp/kegg-bin/show_pathway?gga04371/gga:395132%09red
Cell adhesion molecules (CAMs)	KEGG PATHWAY	gga04514	1	122	0.0305718472567	0.0405956932446	GLG1	http://www.genome.jp/kegg-bin/show_pathway?gga04514/gga:396492%09red
FoxO signaling pathway	KEGG PATHWAY	gga04068	1	123	0.0308171685944	0.0405956932446	SMAD3	http://www.genome.jp/kegg-bin/show_pathway?gga04068/gga:395132%09red
Adrenergic signaling in cardiomyocytes	KEGG PATHWAY	gga04261	1	128	0.0320429994187	0.0418084849559	ATP2B1	http://www.genome.jp/kegg-bin/show_pathway?gga04261/gga:374244%09red
Calcium signaling pathway	KEGG PATHWAY	gga04020	1	180	0.0447152342525	0.0542122751557	ATP2B1	http://www.genome.jp/kegg-bin/show_pathway?gga04020/gga:374244%09red
Endocytosis	KEGG PATHWAY	gga04144	1	228	0.0562896772048	0.0642640481422	SMAD3	http://www.genome.jp/kegg-bin/show_pathway?gga04144/gga:395132%09red
Metabolic pathways	KEGG PATHWAY	gga01100	1	1290	0.284076	0.286165	ACSF3	http://www.genome.jp/kegg-bin/show_pathway?gga01100/gga:427561%09red
co-SMAD binding	Gene Ontology	GO:0070410	1	5	0.00150971854362	0.0163518418306	SMAD3	http://amigo.geneontology.org/amigo/term/GO:0070410
MDM2/MDM4 family protein binding	Gene Ontology	GO:0097371	1	5	0.00150971854362	0.0163518418306	RFWD3	http://amigo.geneontology.org/amigo/term/GO:0097371
mitotic G1 DNA damage checkpoint	Gene Ontology	GO:0031571	1	6	0.00176115354126	0.0163518418306	RFWD3	http://amigo.geneontology.org/amigo/term/GO:0031571
DEAD/H-box RNA helicase binding	Gene Ontology	GO:0017151	1	6	0.00176115354126	0.0163518418306	SMAD3	http://amigo.geneontology.org/amigo/term/GO:0017151
pericardium development	Gene Ontology	GO:0060039	1	6	0.00176115354126	0.0163518418306	SMAD3	http://amigo.geneontology.org/amigo/term/GO:0060039
protein kinase binding	Gene Ontology	GO:0019901	2	270	0.00188858911332	0.0163518418306	CDC25A|SMAD3	http://amigo.geneontology.org/amigo/term/GO:0019901
negative regulation of wound healing	Gene Ontology	GO:0061045	1	7	0.00201253577406	0.0163518418306	SMAD3	http://amigo.geneontology.org/amigo/term/GO:0061045
negative regulation of osteoblast proliferation	Gene Ontology	GO:0033689	1	7	0.00201253577406	0.0163518418306	SMAD3	http://amigo.geneontology.org/amigo/term/GO:0033689
embryonic foregut morphogenesis	Gene Ontology	GO:0048617	1	7	0.00201253577406	0.0163518418306	SMAD3	http://amigo.geneontology.org/amigo/term/GO:0048617
primary miRNA binding	Gene Ontology	GO:0070878	1	7	0.00201253577406	0.0163518418306	SMAD3	http://amigo.geneontology.org/amigo/term/GO:0070878
calcium transmembrane transporter activity, phosphorylative mechanism	Gene Ontology	GO:0005388	1	7	0.00201253577406	0.0163518418306	ATP2B1	http://amigo.geneontology.org/amigo/term/GO:0005388
regulation of chondrocyte differentiation	Gene Ontology	GO:0032330	1	8	0.00226386525089	0.0163518418306	GLG1	http://amigo.geneontology.org/amigo/term/GO:0032330
negative regulation of protein processing	Gene Ontology	GO:0010955	1	8	0.00226386525089	0.0163518418306	GLG1	http://amigo.geneontology.org/amigo/term/GO:0010955
transforming growth factor beta receptor binding	Gene Ontology	GO:0005160	1	8	0.00226386525089	0.0163518418306	SMAD3	http://amigo.geneontology.org/amigo/term/GO:0005160
regulation of transforming growth factor beta receptor signaling pathway	Gene Ontology	GO:0017015	1	8	0.00226386525089	0.0163518418306	SMAD3	http://amigo.geneontology.org/amigo/term/GO:0017015
regulation of epithelial cell proliferation	Gene Ontology	GO:0050678	1	9	0.00251514198059	0.0163518418306	SMAD3	http://amigo.geneontology.org/amigo/term/GO:0050678
regulation of DNA damage checkpoint	Gene Ontology	GO:2000001	1	9	0.00251514198059	0.0163518418306	RFWD3	http://amigo.geneontology.org/amigo/term/GO:2000001
heteromeric SMAD protein complex	Gene Ontology	GO:0071144	1	9	0.00251514198059	0.0163518418306	SMAD3	http://amigo.geneontology.org/amigo/term/GO:0071144
glucocorticoid receptor binding	Gene Ontology	GO:0035259	1	10	0.00276636597204	0.0163518418306	SMAD3	http://amigo.geneontology.org/amigo/term/GO:0035259
lens fiber cell differentiation	Gene Ontology	GO:0070306	1	11	0.00301753723407	0.0163518418306	SMAD3	http://amigo.geneontology.org/amigo/term/GO:0070306
osteoblast development	Gene Ontology	GO:0002076	1	12	0.00326865577555	0.0163518418306	SMAD3	http://amigo.geneontology.org/amigo/term/GO:0002076
cell-cell junction organization	Gene Ontology	GO:0045216	1	12	0.00326865577555	0.0163518418306	SMAD3	http://amigo.geneontology.org/amigo/term/GO:0045216
T cell activation	Gene Ontology	GO:0042110	1	13	0.00351972160533	0.0163518418306	SMAD3	http://amigo.geneontology.org/amigo/term/GO:0042110
transcription coactivator binding	Gene Ontology	GO:0001223	1	13	0.00351972160533	0.0163518418306	SMAD3	http://amigo.geneontology.org/amigo/term/GO:0001223
positive regulation of nitric oxide biosynthetic process	Gene Ontology	GO:0045429	1	13	0.00351972160533	0.0163518418306	SMAD3	http://amigo.geneontology.org/amigo/term/GO:0045429
I-SMAD binding	Gene Ontology	GO:0070411	1	14	0.00377073473226	0.0163518418306	SMAD3	http://amigo.geneontology.org/amigo/term/GO:0070411
endoderm development	Gene Ontology	GO:0007492	1	14	0.00377073473226	0.0163518418306	SMAD3	http://amigo.geneontology.org/amigo/term/GO:0007492
positive regulation of G2/M transition of mitotic cell cycle	Gene Ontology	GO:0010971	1	15	0.00402169516519	0.0163518418306	CDC25A	http://amigo.geneontology.org/amigo/term/GO:0010971
negative regulation of mitotic cell cycle	Gene Ontology	GO:0045930	1	16	0.00427260291298	0.0163518418306	SMAD3	http://amigo.geneontology.org/amigo/term/GO:0045930
R-SMAD binding	Gene Ontology	GO:0070412	1	16	0.00427260291298	0.0163518418306	SMAD3	http://amigo.geneontology.org/amigo/term/GO:0070412
thyroid gland development	Gene Ontology	GO:0030878	1	17	0.00452345798447	0.0163518418306	SMAD3	http://amigo.geneontology.org/amigo/term/GO:0030878
fibroblast growth factor binding	Gene Ontology	GO:0017134	1	17	0.00452345798447	0.0163518418306	GLG1	http://amigo.geneontology.org/amigo/term/GO:0017134
positive regulation of chondrocyte differentiation	Gene Ontology	GO:0032332	1	17	0.00452345798447	0.0163518418306	SMAD3	http://amigo.geneontology.org/amigo/term/GO:0032332
embryonic pattern specification	Gene Ontology	GO:0009880	1	17	0.00452345798447	0.0163518418306	SMAD3	http://amigo.geneontology.org/amigo/term/GO:0009880
embryonic cranial skeleton morphogenesis	Gene Ontology	GO:0048701	1	18	0.0047742603885	0.0163518418306	SMAD3	http://amigo.geneontology.org/amigo/term/GO:0048701
extrinsic apoptotic signaling pathway	Gene Ontology	GO:0097191	1	18	0.0047742603885	0.0163518418306	SMAD3	http://amigo.geneontology.org/amigo/term/GO:0097191
developmental growth	Gene Ontology	GO:0048589	1	18	0.0047742603885	0.0163518418306	SMAD3	http://amigo.geneontology.org/amigo/term/GO:0048589
regulation of immune response	Gene Ontology	GO:0050776	1	19	0.00502501013393	0.0163911044845	SMAD3	http://amigo.geneontology.org/amigo/term/GO:0050776
bone morphogenesis	Gene Ontology	GO:0060349	1	19	0.00502501013393	0.0163911044845	GLG1	http://amigo.geneontology.org/amigo/term/GO:0060349
nuclear inner membrane	Gene Ontology	GO:0005637	1	20	0.0052757072296	0.0165153026158	SMAD3	http://amigo.geneontology.org/amigo/term/GO:0005637
cis-regulatory region sequence-specific DNA binding	Gene Ontology	GO:0000987	1	21	0.00552635168436	0.0165153026158	SMAD3	http://amigo.geneontology.org/amigo/term/GO:0000987
replication fork processing	Gene Ontology	GO:0031297	1	21	0.00552635168436	0.0165153026158	RFWD3	http://amigo.geneontology.org/amigo/term/GO:0031297
bHLH transcription factor binding	Gene Ontology	GO:0043425	1	22	0.00577694350704	0.0165153026158	SMAD3	http://amigo.geneontology.org/amigo/term/GO:0043425
positive regulation of mitotic cell cycle	Gene Ontology	GO:0045931	1	22	0.00577694350704	0.0165153026158	CDC25A	http://amigo.geneontology.org/amigo/term/GO:0045931
ureteric bud development	Gene Ontology	GO:0001657	1	23	0.00602748270649	0.0165153026158	SMAD3	http://amigo.geneontology.org/amigo/term/GO:0001657
regulation of cytosolic calcium ion concentration	Gene Ontology	GO:0051480	1	23	0.00602748270649	0.0165153026158	ATP2B1	http://amigo.geneontology.org/amigo/term/GO:0051480
interstrand cross-link repair	Gene Ontology	GO:0036297	1	23	0.00602748270649	0.0165153026158	RFWD3	http://amigo.geneontology.org/amigo/term/GO:0036297
catenin complex	Gene Ontology	GO:0016342	1	24	0.00627796929155	0.0168643488812	ACSF3	http://amigo.geneontology.org/amigo/term/GO:0016342
phosphatase binding	Gene Ontology	GO:0019902	1	25	0.00652840327107	0.0171998316949	SMAD3	http://amigo.geneontology.org/amigo/term/GO:0019902
mesoderm formation	Gene Ontology	GO:0001707	1	26	0.00677878465387	0.0174960769134	SMAD3	http://amigo.geneontology.org/amigo/term/GO:0001707
negative regulation of osteoblast differentiation	Gene Ontology	GO:0045668	1	27	0.0070291134488	0.0174960769134	SMAD3	http://amigo.geneontology.org/amigo/term/GO:0045668
response to ionizing radiation	Gene Ontology	GO:0010212	1	27	0.0070291134488	0.0174960769134	RFWD3	http://amigo.geneontology.org/amigo/term/GO:0010212
cell-cell adhesion via plasma-membrane adhesion molecules	Gene Ontology	GO:0098742	1	28	0.00727938966469	0.0174960769134	ACSF3	http://amigo.geneontology.org/amigo/term/GO:0098742
positive regulation of epithelial to mesenchymal transition	Gene Ontology	GO:0010718	1	28	0.00727938966469	0.0174960769134	SMAD3	http://amigo.geneontology.org/amigo/term/GO:0010718
positive regulation of pri-miRNA transcription by RNA polymerase II	Gene Ontology	GO:1902895	1	29	0.00752961331038	0.0177638410346	SMAD3	http://amigo.geneontology.org/amigo/term/GO:1902895
G2/M transition of mitotic cell cycle	Gene Ontology	GO:0000086	1	30	0.0077797843947	0.0177638410346	CDC25A	http://amigo.geneontology.org/amigo/term/GO:0000086
cellular response to UV	Gene Ontology	GO:0034644	1	30	0.0077797843947	0.0177638410346	CDC25A	http://amigo.geneontology.org/amigo/term/GO:0034644
negative regulation of fat cell differentiation	Gene Ontology	GO:0045599	1	32	0.00827996891458	0.018596	SMAD3	http://amigo.geneontology.org/amigo/term/GO:0045599
somitogenesis	Gene Ontology	GO:0001756	1	34	0.00877994329497	0.0194008424421	SMAD3	http://amigo.geneontology.org/amigo/term/GO:0001756
caveola	Gene Ontology	GO:0005901	1	35	0.00902985170493	0.0196363441837	ACSF3	http://amigo.geneontology.org/amigo/term/GO:0005901
anatomical structure morphogenesis	Gene Ontology	GO:0009653	1	38	0.0097792619198	0.0201167009121	SMAD3	http://amigo.geneontology.org/amigo/term/GO:0009653
activation of cysteine-type endopeptidase activity involved in apoptotic process	Gene Ontology	GO:0006919	1	38	0.0097792619198	0.0201167009121	SMAD3	http://amigo.geneontology.org/amigo/term/GO:0006919
cell cycle arrest	Gene Ontology	GO:0007050	1	39	0.0100289603492	0.0201167009121	SMAD3	http://amigo.geneontology.org/amigo/term/GO:0007050
negative regulation of transforming growth factor beta receptor signaling pathway	Gene Ontology	GO:0030512	1	39	0.0100289603492	0.0201167009121	GLG1	http://amigo.geneontology.org/amigo/term/GO:0030512
liver development	Gene Ontology	GO:0001889	1	39	0.0100289603492	0.0201167009121	SMAD3	http://amigo.geneontology.org/amigo/term/GO:0001889
collagen binding	Gene Ontology	GO:0005518	1	40	0.0102786063055	0.0201167009121	SMAD3	http://amigo.geneontology.org/amigo/term/GO:0005518
site of double-strand break	Gene Ontology	GO:0035861	1	40	0.0102786063055	0.0201167009121	RFWD3	http://amigo.geneontology.org/amigo/term/GO:0035861
heart looping	Gene Ontology	GO:0001947	1	41	0.0105281997975	0.020315	SMAD3	http://amigo.geneontology.org/amigo/term/GO:0001947
chromatin DNA binding	Gene Ontology	GO:0031490	1	42	0.0107777408341	0.0205076457537	SMAD3	http://amigo.geneontology.org/amigo/term/GO:0031490
p53 binding	Gene Ontology	GO:0002039	1	45	0.0115260492993	0.0213388	RFWD3	http://amigo.geneontology.org/amigo/term/GO:0002039
RNA polymerase II activating transcription factor binding	Gene Ontology	GO:0001102	1	46	0.0117753806023	0.0215096952335	SMAD3	http://amigo.geneontology.org/amigo/term/GO:0001102
PDZ domain binding	Gene Ontology	GO:0030165	1	48	0.0122739	0.0221252944694	ATP2B1	http://amigo.geneontology.org/amigo/term/GO:0030165
cadherin binding	Gene Ontology	GO:0045296	1	49	0.0125230600784	0.0222812887109	ACSF3	http://amigo.geneontology.org/amigo/term/GO:0045296
neuromuscular junction	Gene Ontology	GO:0031594	1	50	0.0127721817888	0.0224331910907	ACSF3	http://amigo.geneontology.org/amigo/term/GO:0031594
transforming growth factor beta receptor signaling pathway	Gene Ontology	GO:0007179	1	52	0.0132702680902	0.0225870107284	SMAD3	http://amigo.geneontology.org/amigo/term/GO:0007179
ubiquitin binding	Gene Ontology	GO:0043130	1	53	0.0135192326988	0.0225870107284	SMAD3	http://amigo.geneontology.org/amigo/term/GO:0043130
negative regulation of inflammatory response	Gene Ontology	GO:0050728	1	53	0.0135192326988	0.0225870107284	SMAD3	http://amigo.geneontology.org/amigo/term/GO:0050728
SMAD protein signal transduction	Gene Ontology	GO:0060395	1	55	0.0140170048757	0.0228610674758	SMAD3	http://amigo.geneontology.org/amigo/term/GO:0060395
BMP signaling pathway	Gene Ontology	GO:0030509	1	55	0.0140170048757	0.0228610674758	SMAD3	http://amigo.geneontology.org/amigo/term/GO:0030509
response to hypoxia	Gene Ontology	GO:0001666	1	57	0.0145145677243	0.0233940679791	SMAD3	http://amigo.geneontology.org/amigo/term/GO:0001666
cellular calcium ion homeostasis	Gene Ontology	GO:0006874	1	59	0.0150119	0.0239143397693	ATP2B1	http://amigo.geneontology.org/amigo/term/GO:0006874
double-strand break repair via homologous recombination	Gene Ontology	GO:0000724	1	66	0.0167510119935	0.0263780303806	RFWD3	http://amigo.geneontology.org/amigo/term/GO:0000724
chaperone binding	Gene Ontology	GO:0051087	1	67	0.0169992445075	0.0264647329265	CDC25A	http://amigo.geneontology.org/amigo/term/GO:0051087
negative regulation of cell growth	Gene Ontology	GO:0030308	1	68	0.0172474247951	0.0265494	SMAD3	http://amigo.geneontology.org/amigo/term/GO:0030308
transcription coregulator activity	Gene Ontology	GO:0003712	1	70	0.0177436287258	0.0267129355542	SMAD3	http://amigo.geneontology.org/amigo/term/GO:0003712
calcium ion transmembrane transport	Gene Ontology	GO:0070588	1	72	0.0182396	0.0271612	ATP2B1	http://amigo.geneontology.org/amigo/term/GO:0070588
integral component of membrane	Gene Ontology	GO:0016021	3	2565	0.0194459001947	0.0286461110395	ATP2B1|GLG1|ACSF3	http://amigo.geneontology.org/amigo/term/GO:0016021
peptidyl-tyrosine dephosphorylation	Gene Ontology	GO:0035335	1	85	0.0214585075438	0.0309454266684	CDC25A	http://amigo.geneontology.org/amigo/term/GO:0035335
protein tyrosine phosphatase activity	Gene Ontology	GO:0004725	1	86	0.0217057492566	0.0309759130016	CDC25A	http://amigo.geneontology.org/amigo/term/GO:0004725
calmodulin binding	Gene Ontology	GO:0005516	1	87	0.0219529389098	0.0310056972231	ATP2B1	http://amigo.geneontology.org/amigo/term/GO:0005516
immune response	Gene Ontology	GO:0006955	1	98	0.0246686	0.033796	SMAD3	http://amigo.geneontology.org/amigo/term/GO:0006955
homophilic cell adhesion via plasma membrane adhesion molecules	Gene Ontology	GO:0007156	1	100	0.0251616709613	0.0341301873436	ACSF3	http://amigo.geneontology.org/amigo/term/GO:0007156
ATPase activity	Gene Ontology	GO:0016887	1	140	0.0349797228602	0.0451000341794	ATP2B1	http://amigo.geneontology.org/amigo/term/GO:0016887
cytoskeleton	Gene Ontology	GO:0005856	1	141	0.0352241142861	0.0451000341794	GLG1	http://amigo.geneontology.org/amigo/term/GO:0005856
nuclear chromatin	Gene Ontology	GO:0000790	1	149	0.0371773895823	0.0470341325157	SMAD3	http://amigo.geneontology.org/amigo/term/GO:0000790
receptor complex	Gene Ontology	GO:0043235	1	150	0.0374213	0.0470341325157	SMAD3	http://amigo.geneontology.org/amigo/term/GO:0043235
transcription factor binding	Gene Ontology	GO:0008134	1	155	0.0386401824193	0.0481245908313	SMAD3	http://amigo.geneontology.org/amigo/term/GO:0008134
extracellular matrix	Gene Ontology	GO:0031012	1	157	0.0391273682818	0.0482923374288	GLG1	http://amigo.geneontology.org/amigo/term/GO:0031012
transcription regulator complex	Gene Ontology	GO:0005667	1	165	0.0410741	0.0502423706488	SMAD3	http://amigo.geneontology.org/amigo/term/GO:0005667
ubiquitin protein ligase activity	Gene Ontology	GO:0061630	1	187	0.0464105040427	0.0556695725094	RFWD3	http://amigo.geneontology.org/amigo/term/GO:0061630
ubiquitin protein ligase binding	Gene Ontology	GO:0031625	1	190	0.0471362803729	0.0556695725094	SMAD3	http://amigo.geneontology.org/amigo/term/GO:0031625
Golgi membrane	Gene Ontology	GO:0000139	1	190	0.0471362803729	0.0556695725094	GLG1	http://amigo.geneontology.org/amigo/term/GO:0000139
nucleoplasm	Gene Ontology	GO:0005654	2	1526	0.0518291	0.0606887	RFWD3|SMAD3	http://amigo.geneontology.org/amigo/term/GO:0005654
DNA-binding transcription factor activity	Gene Ontology	GO:0003700	1	216	0.0534070820236	0.0620065274342	SMAD3	http://amigo.geneontology.org/amigo/term/GO:0003700
plasma membrane	Gene Ontology	GO:0005886	2	1580	0.0552147365159	0.0635665454006	ATP2B1|SMAD3	http://amigo.geneontology.org/amigo/term/GO:0005886
intracellular membrane-bounded organelle	Gene Ontology	GO:0043231	1	237	0.0584468197759	0.0661753248703	ATP2B1	http://amigo.geneontology.org/amigo/term/GO:0043231
protein ubiquitination	Gene Ontology	GO:0016567	1	244	0.0601217551266	0.0675137741995	RFWD3	http://amigo.geneontology.org/amigo/term/GO:0016567
cell differentiation	Gene Ontology	GO:0030154	1	266	0.0653696819776	0.0728101335848	SMAD3	http://amigo.geneontology.org/amigo/term/GO:0030154
DNA-binding transcription activator activity, RNA polymerase II-specific	Gene Ontology	GO:0001228	1	319	0.0779122	0.0860804410808	SMAD3	http://amigo.geneontology.org/amigo/term/GO:0001228
RNA polymerase II cis-regulatory region sequence-specific DNA binding	Gene Ontology	GO:0000978	1	409	0.0988895	0.108383	SMAD3	http://amigo.geneontology.org/amigo/term/GO:0000978
protein homodimerization activity	Gene Ontology	GO:0042803	1	438	0.105564	0.114779	SMAD3	http://amigo.geneontology.org/amigo/term/GO:0042803
cytoplasm	Gene Ontology	GO:0005737	2	2299	0.107513	0.115194	CDC25A|SMAD3	http://amigo.geneontology.org/amigo/term/GO:0005737
calcium ion binding	Gene Ontology	GO:0005509	1	447	0.107626	0.115194	ACSF3	http://amigo.geneontology.org/amigo/term/GO:0005509
nucleus	Gene Ontology	GO:0005634	2	2478	0.122319	0.129905	CDC25A|SMAD3	http://amigo.geneontology.org/amigo/term/GO:0005634
negative regulation of transcription by RNA polymerase II	Gene Ontology	GO:0000122	1	520	0.124212	0.130901	SMAD3	http://amigo.geneontology.org/amigo/term/GO:0000122
zinc ion binding	Gene Ontology	GO:0008270	1	527	0.125789	0.131551	SMAD3	http://amigo.geneontology.org/amigo/term/GO:0008270
Golgi apparatus	Gene Ontology	GO:0005794	1	534	0.127364	0.132188	ACSF3	http://amigo.geneontology.org/amigo/term/GO:0005794
metal ion binding	Gene Ontology	GO:0046872	1	714	0.167046	0.17207	ATP2B1	http://amigo.geneontology.org/amigo/term/GO:0046872
positive regulation of transcription by RNA polymerase II	Gene Ontology	GO:0045944	1	779	0.181001	0.185054	SMAD3	http://amigo.geneontology.org/amigo/term/GO:0045944
ATP binding	Gene Ontology	GO:0005524	1	1073	0.241713	0.245293	ATP2B1	http://amigo.geneontology.org/amigo/term/GO:0005524
cytosol	Gene Ontology	GO:0005829	1	2089	0.423475	0.423475	SMAD3	http://amigo.geneontology.org/amigo/term/GO:0005829

## Sheet: Table S6
Table S6. GO and KEGG enrichment analysis results for genes associated with egg number at 66 weeks (EN66).
#Term	Database	ID	Input number	Background number	P-Value	Corrected P-Value	Input	Hyperlink
N-Glycan biosynthesis	KEGG PATHWAY	gga00510	1	49	0.0104470458247	0.0178715583177	STT3A	http://www.genome.jp/kegg-bin/show_pathway?gga00510/gga:100857165%09red
Protein processing in endoplasmic reticulum	KEGG PATHWAY	gga04141	1	153	0.0318972702152	0.0369718359313	STT3A	http://www.genome.jp/kegg-bin/show_pathway?gga04141/gga:100857165%09red
Metabolic pathways	KEGG PATHWAY	gga01100	1	1290	0.243075	0.252996	STT3A	http://www.genome.jp/kegg-bin/show_pathway?gga01100/gga:100857165%09red
skeletal muscle tissue regeneration	Gene Ontology	GO:0043403	1	5	0.00125828354598	0.0131953549139	DYSF	http://amigo.geneontology.org/amigo/term/GO:0043403
glycerol metabolic process	Gene Ontology	GO:0006071	1	6	0.00146787426966	0.0131953549139	DYSF	http://amigo.geneontology.org/amigo/term/GO:0006071
regulation of calcium ion import	Gene Ontology	GO:0090279	1	6	0.00146787426966	0.0131953549139	DYSF	http://amigo.geneontology.org/amigo/term/GO:0090279
post-translational protein modification	Gene Ontology	GO:0043687	1	6	0.00146787426966	0.0131953549139	STT3A	http://amigo.geneontology.org/amigo/term/GO:0043687
regulation of potassium ion transmembrane transport	Gene Ontology	GO:1901379	1	8	0.00188695015633	0.0131953549139	KCNAB2	http://amigo.geneontology.org/amigo/term/GO:1901379
macrophage activation involved in immune response	Gene Ontology	GO:0002281	1	8	0.00188695015633	0.0131953549139	DYSF	http://amigo.geneontology.org/amigo/term/GO:0002281
negative regulation of phagocytosis	Gene Ontology	GO:0050765	1	9	0.00209643532819	0.0131953549139	DYSF	http://amigo.geneontology.org/amigo/term/GO:0050765
plasma membrane repair	Gene Ontology	GO:0001778	1	9	0.00209643532819	0.0131953549139	DYSF	http://amigo.geneontology.org/amigo/term/GO:0001778
positive regulation of neutrophil chemotaxis	Gene Ontology	GO:0090023	1	11	0.00251530015111	0.0131953549139	DYSF	http://amigo.geneontology.org/amigo/term/GO:0090023
muscle fiber development	Gene Ontology	GO:0048747	1	13	0.00293402430916	0.0131953549139	DYSF	http://amigo.geneontology.org/amigo/term/GO:0048747
protein N-linked glycosylation via asparagine	Gene Ontology	GO:0018279	1	15	0.00335260783777	0.0131953549139	STT3A	http://amigo.geneontology.org/amigo/term/GO:0018279
neuromuscular process	Gene Ontology	GO:0050905	1	15	0.00335260783777	0.0131953549139	KCNAB2	http://amigo.geneontology.org/amigo/term/GO:0050905
plasma membrane organization	Gene Ontology	GO:0007009	1	16	0.0035618468771	0.0131953549139	DYSF	http://amigo.geneontology.org/amigo/term/GO:0007009
membrane fusion	Gene Ontology	GO:0061025	1	18	0.00398021952797	0.0131953549139	DYSF	http://amigo.geneontology.org/amigo/term/GO:0061025
T-tubule	Gene Ontology	GO:0030315	1	19	0.00418935314836	0.0131953549139	DYSF	http://amigo.geneontology.org/amigo/term/GO:0030315
lipid storage	Gene Ontology	GO:0019915	1	19	0.00418935314836	0.0131953549139	DYSF	http://amigo.geneontology.org/amigo/term/GO:0019915
potassium channel regulator activity	Gene Ontology	GO:0015459	1	20	0.00439845163796	0.0131953549139	KCNAB2	http://amigo.geneontology.org/amigo/term/GO:0015459
positive regulation of cell adhesion	Gene Ontology	GO:0045785	1	22	0.00481654324247	0.0133479606611	DYSF	http://amigo.geneontology.org/amigo/term/GO:0045785
alpha-tubulin binding	Gene Ontology	GO:0043014	1	23	0.00502553636624	0.0133479606611	DYSF	http://amigo.geneontology.org/amigo/term/GO:0043014
axon terminus	Gene Ontology	GO:0043679	1	24	0.00523449437692	0.0133479606611	KCNAB2	http://amigo.geneontology.org/amigo/term/GO:0043679
negative regulation of protein catabolic process	Gene Ontology	GO:0042177	1	27	0.00586115777464	0.0142342403098	DYSF	http://amigo.geneontology.org/amigo/term/GO:0042177
vesicle fusion	Gene Ontology	GO:0006906	1	30	0.0064875053138	0.0150392168638	DYSF	http://amigo.geneontology.org/amigo/term/GO:0006906
positive regulation of endothelial cell proliferation	Gene Ontology	GO:0001938	1	37	0.00794775523706	0.0173319720239	DYSF	http://amigo.geneontology.org/amigo/term/GO:0001938
endocytic vesicle	Gene Ontology	GO:0030139	1	38	0.00815622212888	0.0173319720239	DYSF	http://amigo.geneontology.org/amigo/term/GO:0030139
calcium-dependent phospholipid binding	Gene Ontology	GO:0005544	1	42	0.00898973927272	0.0178715583177	DYSF	http://amigo.geneontology.org/amigo/term/GO:0005544
extrinsic component of cytoplasmic side of plasma membrane	Gene Ontology	GO:0031234	1	45	0.00961450930973	0.0178715583177	KCNAB2	http://amigo.geneontology.org/amigo/term/GO:0031234
voltage-gated potassium channel activity	Gene Ontology	GO:0005249	1	46	0.00982269595118	0.0178715583177	KCNAB2	http://amigo.geneontology.org/amigo/term/GO:0005249
voltage-gated potassium channel complex	Gene Ontology	GO:0008076	1	49	0.0104470458247	0.0178715583177	KCNAB2	http://amigo.geneontology.org/amigo/term/GO:0008076
integral component of membrane	Gene Ontology	GO:0016021	3	2565	0.0105671418509	0.0178715583177	STT3A|RMDN2|DYSF	http://amigo.geneontology.org/amigo/term/GO:0016021
fat cell differentiation	Gene Ontology	GO:0045444	1	51	0.0108631040755	0.0178715583177	DYSF	http://amigo.geneontology.org/amigo/term/GO:0045444
hematopoietic progenitor cell differentiation	Gene Ontology	GO:0002244	1	53	0.0112790223689	0.0179759419004	KCNAB2	http://amigo.geneontology.org/amigo/term/GO:0002244
centriolar satellite	Gene Ontology	GO:0034451	1	66	0.0139790822537	0.0215909279882	DYSF	http://amigo.geneontology.org/amigo/term/GO:0034451
ion channel binding	Gene Ontology	GO:0044325	1	68	0.0143939519921	0.0215909279882	KCNAB2	http://amigo.geneontology.org/amigo/term/GO:0044325
late endosome	Gene Ontology	GO:0005770	1	73	0.0154305154142	0.0224844653178	DYSF	http://amigo.geneontology.org/amigo/term/GO:0005770
potassium ion transmembrane transport	Gene Ontology	GO:0071805	1	84	0.0177078851946	0.0250861706924	KCNAB2	http://amigo.geneontology.org/amigo/term/GO:0071805
negative regulation of gene expression	Gene Ontology	GO:0010629	1	92	0.0193615056574	0.0266875	DYSF	http://amigo.geneontology.org/amigo/term/GO:0010629
lamellipodium	Gene Ontology	GO:0030027	1	104	0.0218377600161	0.0293085726532	DYSF	http://amigo.geneontology.org/amigo/term/GO:0030027
postsynaptic density	Gene Ontology	GO:0014069	1	115	0.0241032630387	0.0315196516659	KCNAB2	http://amigo.geneontology.org/amigo/term/GO:0014069
cytoplasmic vesicle	Gene Ontology	GO:0031410	1	125	0.0261591667919	0.0327621054924	DYSF	http://amigo.geneontology.org/amigo/term/GO:0031410
angiogenesis	Gene Ontology	GO:0001525	1	126	0.0263645664445	0.0327621054924	DYSF	http://amigo.geneontology.org/amigo/term/GO:0001525
microtubule	Gene Ontology	GO:0005874	1	129	0.0269805574643	0.0327621054924	DYSF	http://amigo.geneontology.org/amigo/term/GO:0005874
early endosome	Gene Ontology	GO:0005769	1	146	0.0304652868775	0.0361332472268	DYSF	http://amigo.geneontology.org/amigo/term/GO:0005769
microtubule binding	Gene Ontology	GO:0008017	1	162	0.0337359049081	0.0382340255625	DYSF	http://amigo.geneontology.org/amigo/term/GO:0008017
oxidation-reduction process	Gene Ontology	GO:0055114	1	421	0.0854628918857	0.0947523366558	KCNAB2	http://amigo.geneontology.org/amigo/term/GO:0055114
calcium ion binding	Gene Ontology	GO:0005509	1	447	0.0905306468568	0.0982353827595	DYSF	http://amigo.geneontology.org/amigo/term/GO:0005509
Golgi apparatus	Gene Ontology	GO:0005794	1	534	0.107325	0.114033	DYSF	http://amigo.geneontology.org/amigo/term/GO:0005794
cytoplasm	Gene Ontology	GO:0005737	1	2299	0.397995	0.405955	KCNAB2	http://amigo.geneontology.org/amigo/term/GO:0005737
nucleus	Gene Ontology	GO:0005634	1	2478	0.422608	0.422608	DYSF	http://amigo.geneontology.org/amigo/term/GO:0005634

## Sheet: Table S7
Table S7. PLACO results for pleiotropic analysis between birth weight (BW) and body weight at 90 days (BW90).
SNP	CHR	POS	Z_BW90	Z_BW	P_BW90	P_BW	T_placo_plus	p_placo_plus	Func.refGene	Gene.refGene	GeneDetail.refGene
6:40053530	6	40053530	-4.28493	-3.58027	1.82797e-05	0.000343258	15.3412	5.16791e-07	intronic	LYPD6	.
16:7131844	16	7131844	3.94272	3.84948	8.05666e-05	0.000118376	15.1774	5.92646e-07	intergenic	CYP24A1,BCAS1	dist=26279;dist=4320
20:6187683	20	6187683	3.79379	3.79295	0.000148361	0.000148859	14.3897	1.14602e-06	intronic	DOLPP1	.
16:7180632	16	7180632	3.64984	3.83641	0.0002624	0.000124849	14.0023	1.58581e-06	intronic	BCAS1	.
21:4798672	21	4798672	-4.44116	-3.09948	8.94737e-06	0.00193862	13.7653	1.93472e-06	ncRNA_intronic	LOC106039832	.
16:7169811	16	7169811	3.36698	4.0025	0.000759968	6.26772e-05	13.4763	2.46608e-06	intronic	BCAS1	.
2:47004611	2	47004611	3.56379	3.76991	0.000365531	0.000163303	13.4352	2.55281e-06	ncRNA_exonic	LOC136790056	.
6:40052917	6	40052917	-3.35208	-3.9605	0.000802049	7.47906e-05	13.2759	2.91838e-06	intronic	LYPD6	.
20:6182847	20	6182847	3.74801	3.53406	0.000178247	0.000409228	13.2457	2.99354e-06	intronic	DOLPP1	.
3:27150036	3	27150036	3.14678	4.20523	0.00165081	2.60817e-05	13.2329	3.02588e-06	intronic	MTA3	.

## Sheet: Table S8
Table S8. PLACO results for pleiotropic analysis between birth weight (BW) and egg number at 66 weeks (EN66).
SNP	CHR	POS	Z_EN66	Z_BW	P_EN66	P_BW	T_placo_plus	p_placo_plus	Func.refGene	Gene.refGene	GeneDetail.refGene
25:6006715	25	6006715	-3.55093	4.44927	0.000383875	8.61615e-06	-15.799	4.87907e-08	intronic	KCND3,LOC136786944	.
2:109588216	2	109588216	-4.44508	2.84968	8.78582e-06	0.00437641	-12.667	1.06168e-06	intronic	MTCL1	.
17:851305	17	851305	3.02401	-4.122	0.00249444	3.75599e-05	-12.465	1.29673e-06	intergenic	LOC106043872,LOC106031071	dist=62324;dist=40447
2:109575491	2	109575491	-4.14558	2.98116	3.38947e-05	0.00287163	-12.3586	1.44072e-06	intronic	MTCL1	.
1:184603312	1	184603312	-3.16742	3.88046	0.00153801	0.000104257	-12.291	1.54048e-06	intronic	FOXO1	.
2:109592024	2	109592024	-3.94516	3.11268	7.97429e-05	0.00185395	-12.28	1.55741e-06	intronic	MTCL1	.
25:6003712	25	6003712	-2.75574	4.43712	0.00585604	9.11694e-06	-12.2276	1.64053e-06	intronic	KCND3,LOC136786944	.
9:2459703	9	2459703	-3.39203	3.52974	0.000693784	0.000415973	-11.973	2.11169e-06	intergenic	U2SURP,PAQR9	dist=9106;dist=1337
1:66060052	1	66060052	-3.79669	3.12721	0.000146644	0.00176473	-11.8731	2.33182e-06	intronic	WNT5B	.
25:6004533	25	6004533	-2.29618	5.12943	0.0216658	2.906e-07	-11.7781	2.5624e-06	intronic	KCND3,LOC136786944	.
5:14188621	5	14188621	2.8862	-4.02494	0.00389939	5.69894e-05	-11.6168	3.0078e-06	UTR5	EXT2	XM_066997181.1:c.-2110>T,XM_066997183.1:c.-2110>T,XM_066997179.1:c.-2110>T,XM_066997182.1:c.-2110>T,XM_066997180.1:c.-2110>T
2:1761203	2	1761203	4.22773	-2.74548	2.36067e-05	0.00604216	-11.6072	3.03662e-06	intronic	PTH1R	.

## Sheet: Table S9
Table S9. PLACO results for pleiotropic analysis between body weight at 90 days (BW90) and egg number at 66 weeks (EN66).
SNP	CHR	POS	Z_BW90	Z_EN66	P_BW90	P_EN66	T_placo_plus	p_placo_plus	Func.refGene	Gene.refGene	GeneDetail.refGene
23:426973	23	426973	-3.84375	-3.67377	0.000121166	0.000239002	14.121	1.80443e-07	intronic	HSPG2	.
19:11849879	19	11849879	-3.99164	3.47341	6.56186e-05	0.000513898	-13.8646	2.34164e-07	intronic	NPLOC4	.
9:26699231	9	26699231	-4.25791	3.25324	2.06339e-05	0.00114099	-13.852	2.37179e-07	ncRNA_intronic	LOC106047680	.
6:40043268	6	40043268	-4.10631	-3.21295	4.02023e-05	0.00131381	13.1934	4.63596e-07	intronic	LYPD6	.
9:26699628	9	26699628	-3.50411	3.60866	0.000458119	0.000307788	-12.6451	8.10691e-07	ncRNA_intronic	LOC106047680	.
4:11103740	4	11103740	3.77687	3.32456	0.000158808	0.000885556	12.5564	8.87495e-07	intergenic	LOC136790634,TRMT44	dist=76173;dist=9601
4:76372937	4	76372937	3.02395	-4.11928	0.00249495	3.80057e-05	-12.4565	9.82769e-07	intronic	COL25A1	.
6:40052192	6	40052192	-4.10151	-2.99482	4.10456e-05	0.00274604	12.2833	1.17292e-06	intronic	LYPD6	.
6:40050302	6	40050302	-3.70381	-3.22643	0.000212385	0.0012535	11.9501	1.6488e-06	intronic	LYPD6	.
13:13820304	13	13820304	-3.05566	3.84788	0.00224569	0.000119142	-11.7578	2.00715e-06	intronic	GPC3	.
4:11113857	4	11113857	3.84313	3.05488	0.00012148	0.00225154	11.7403	2.04345e-06	intronic	TRMT44	.
3:44244177	3	44244177	-3.45619	3.39476	0.000547879	0.000686881	-11.733	2.05881e-06	intergenic	LOC136790408,LOC106048318	dist=24100;dist=10248
6:40049331	6	40049331	-3.76145	-3.09148	0.000168925	0.00199157	11.6285	2.29123e-06	intronic	LYPD6	.
19:2242202	19	2242202	-3.59548	3.21377	0.000323802	0.00131007	-11.555	2.47011e-06	intronic	NTN1	.
5:7324643	5	7324643	3.30193	-3.47013	0.000960208	0.000520222	-11.4581	2.72785e-06	intronic	KIAA1549L	.
6:40043677	6	40043677	-3.83991	-2.98252	0.000123075	0.00285887	11.4526	2.74329e-06	intronic	LYPD6	.
6:40046574	6	40046574	-3.81871	-2.97572	0.000134157	0.00292303	11.3634	3.00591e-06	intronic	LYPD6	.

## Sheet: Table S10
Table S10. Results of the multivariate linear mixed model (mvLMM) analysis.
Chr	Start	End	Alt	n_miss	allele1	allele0	af	beta_1	beta_2	beta_3	Vbeta_1_1	Vbeta_1_2	Vbeta_1_3	Vbeta_2_2	Vbeta_2_3	Vbeta_3_3	p_wald	p_lrt	p_score	Func.refGene	Gene.refGene	GeneDetail.refGene
25	5488953	5488953	A	15	A	G	0.302	-2.39664	-78.5888	-0.141131	0.261046	2.51742	-0.0125177	291.841	-0.169183	0.224439	2.16006e-07	2.74676e-07	3.8247e-07	intronic	PLXNA2	.
23	7744628	7744628	A	6	A	ACTTAT	0.094	-0.152758	-3.82239	4.0332	0.679259	6.97469	-0.0294405	760.497	-0.318021	0.547833	1.5916e-06	1.92452e-06	2.51694e-06	intronic	AJAP1,KCNAB2	.
23	7745181	7745181	T	20	T	C	0.097	-0.275632	-2.57415	4.02594	0.65382	6.71251	-0.0272805	732.801	-0.263329	0.526726	9.46376e-07	1.15855e-06	1.53775e-06	intronic	AJAP1,KCNAB2	.
20	7605742	7605742	A	8	A	T	0.053	-3.90679	85.3665	-0.733009	1.05669	11.4426	-0.0541075	1189.66	-0.766636	0.900477	1.00039e-06	1.20426e-06	1.57261e-06	intergenic	LOC136786699,LOC106037149	dist=182935;dist=2129
25	5488916	5488916	C	8	C	A	0.321	-2.1694	-75.9671	0.100191	0.253207	2.4523	-0.0115684	281.758	-0.155154	0.216799	1.19746e-06	1.43985e-06	1.87663e-06	intronic	PLXNA2	.
1	210821310	210821310	T	17	T	C	0.167	-1.60189	12.0302	2.57197	0.369132	3.84717	-0.0113839	416.268	-0.222393	0.303201	1.19871e-06	1.45025e-06	1.90528e-06	downstream	P2RY6	dist=276
23	8047005	8047005	A	15	A	C	0.098	3.10528	-3.40112	2.4675	0.645279	6.75741	-0.0393637	734.805	-0.364961	0.54275	1.39612e-06	1.68506e-06	2.20997e-06	intronic	ACOT7	.
25	6004533	6004533	A	14	A	G	0.099	3.6962	-11.481	-1.65798	0.632975	6.72593	-0.0216122	725.638	-0.397452	0.540448	1.41817e-06	1.68837e-06	2.26995e-06	intronic	KCND3,LOC136786944	.
23	7746806	7746806	G	24	G	A	0.097	-0.565575	-12.1411	3.87595	0.65326	6.70153	-0.0261263	731.855	-0.259502	0.528141	2.56286e-06	3.05199e-06	3.92036e-06	intronic	AJAP1,KCNAB2	.
19	4102030	4102030	C	13	C	T	0.18	-2.03119	-81.8904	1.69901	0.374985	3.69723	-0.0126738	416.849	-0.0404705	0.314419	1.61727e-06	1.94005e-06	2.52915e-06	intronic	LOC106047089	.
11	3375775	3375775	A	22	A	G	0.48	-0.294504	60.6968	1.2371	0.208575	2.16379	-0.00892857	228.59	-0.208723	0.172784	1.89052e-06	2.23875e-06	2.88103e-06	intronic	CHSY1	.
1	55458873	55458873	G	21	G	T	0.28	-2.63938	-40.4708	-0.088212	0.245796	2.47436	-0.0119023	282.251	-0.153779	0.213235	1.92179e-06	2.30109e-06	2.98063e-06	intergenic	RPL3,LOC125183466	dist=18319;dist=1147
23	7747827	7747827	C	5	C	G	0.094	-0.151917	-10.3565	3.97247	0.681449	6.9923	-0.0295708	762.537	-0.30706	0.550481	2.48642e-06	2.96363e-06	3.80866e-06	intronic	AJAP1,KCNAB2	.
23	7748540	7748540	G	20	G	C	0.092	-0.219031	1.23195	4.20383	0.696049	7.14737	-0.0299249	778.949	-0.373274	0.560223	6.45569e-07	8.04249e-07	1.0896e-06	intronic	AJAP1,KCNAB2	.
17	1893249	1893249	T	19	T	C	0.392	1.12493	-49.2007	1.01973	0.221976	2.36657	-0.0114774	247.149	-0.0471867	0.185869	2.14342e-06	2.56873e-06	3.33775e-06	intronic	CORO1C	.
23	7748548	7748548	A	21	A	G	0.091	-0.191994	-1.21449	4.06058	0.699246	7.17959	-0.0302273	782.552	-0.357246	0.564361	2.01471e-06	2.41766e-06	3.13775e-06	intronic	AJAP1,KCNAB2	.
23	7752457	7752457	C	23	C	A	0.139	-0.193864	20.4294	3.2901	0.478181	4.91409	-0.0203374	534.883	-0.310132	0.386451	2.10206e-06	2.51121e-06	3.24805e-06	intronic	AJAP1,KCNAB2	.
1	21972652	21972652	T	11	T	C	0.369	2.14965	-19.1527	-0.70541	0.24176	2.58627	-0.0102514	273.644	-0.282643	0.206849	3.07252e-06	3.58624e-06	4.51764e-06	UTR5;UTR3	TUBGCP6;HDAC10	XM_048080814.2:c.-25340>A;XM_048080818.2:c.*700>A,XM_013188362.3:c.*700>A,XM_013188363.3:c.*700>A
